# Supplementary material for: Ancestry-specific gene expression in peripheral monocytes mediates risk of neurodegenerative disease
Source: bioRxiv. 2024 Nov 22:2024.11.20.624489. Preprint. [Version 1] doi: 10.1101/2024.11.20.624489 (PMC11722246; doi:10.1101/2024.11.20.624489)
Supplement: Supplement 1 [file media-1.xlsx]

## Sheet: Supp Table 2
Supplementary table 2: Colocalisation results of genes causally implicated in AD in European AD GWAS with multi-ancestry eQTL
GWAS_1	dataset	gene_2	nsnps	PP.H0.abf	PP.H1.abf	PP.H2.abf	PP.H3.abf	PP.H4.abf	sum_PPH3_PPH4	ratio_PPH4_PPH3	p12	gene_name	Eqtl_type	Cell_resolution	Cell_name	Treatment	Significant
jansen2021	expression_celltype_B-cell_COV	ENSG00000095970	327	0.890803	0.065107	0.0308886	0.00224663	0.0109543	0.013201	4.8759	1e-05	TREM2	expression	celltype	B-cell	COV	Not_signif
jansen2021	expression_celltype_B-cell_COV	ENSG00000136717	1008	1.77e-37	0.762997	2.11e-38	0.0906067	0.146397	0.237003	1.61574	1e-05	BIN1	expression	celltype	B-cell	COV	Not_signif
jansen2021	expression_celltype_B-cell_COV	ENSG00000137642	555	2.4e-05	0.875163	1.76e-06	0.0641019	0.0607091	0.124811	0.947072	1e-05	SORL1	expression	celltype	B-cell	COV	Not_signif
jansen2021	expression_celltype_B-cell_COV	ENSG00000137845	882	0.00113058	0.822672	9.42e-05	0.0684481	0.107655	0.176103	1.5728	1e-05	ADAM10	expression	celltype	B-cell	COV	Not_signif
jansen2021	expression_celltype_B-cell_IAV	ENSG00000095970	327	0.899823	0.0657663	0.0260499	0.00189747	0.00646306	0.00836053	3.40614	1e-05	TREM2	expression	celltype	B-cell	IAV	Not_signif
jansen2021	expression_celltype_B-cell_IAV	ENSG00000136717	1008	1.08e-37	0.465228	9.87e-38	0.424331	0.110441	0.534772	0.260272	1e-05	BIN1	expression	celltype	B-cell	IAV	Not_signif
jansen2021	expression_celltype_B-cell_IAV	ENSG00000137642	555	2.37e-05	0.86516	1.69e-06	0.0615553	0.0732592	0.134814	1.19014	1e-05	SORL1	expression	celltype	B-cell	IAV	Not_signif
jansen2021	expression_celltype_B-cell_IAV	ENSG00000137845	882	0.00120048	0.873532	9.53e-05	0.0693015	0.0558708	0.125172	0.806199	1e-05	ADAM10	expression	celltype	B-cell	IAV	Not_signif
jansen2021	expression_celltype_B-cell_NS	ENSG00000095970	327	0.901889	0.0659172	0.0260411	0.00189904	0.00425394	0.00615298	2.24005	1e-05	TREM2	expression	celltype	B-cell	NS	Not_signif
jansen2021	expression_celltype_B-cell_NS	ENSG00000136717	1008	6.36e-38	0.273612	7.09e-38	0.304625	0.421763	0.726388	1.38453	1e-05	BIN1	expression	celltype	B-cell	NS	Not_signif
jansen2021	expression_celltype_B-cell_NS	ENSG00000137642	555	1.97e-05	0.720611	1.08e-06	0.0390867	0.240281	0.279368	6.14739	1e-05	SORL1	expression	celltype	B-cell	NS	Not_signif
jansen2021	expression_celltype_B-cell_NS	ENSG00000137845	882	0.00102593	0.746524	0.000223	0.162141	0.090086	0.252227	0.555604	1e-05	ADAM10	expression	celltype	B-cell	NS	Not_signif
jansen2021	expression_celltype_Monocyte_COV	ENSG00000095970	327	0.803027	0.0586916	0.0405339	0.00286767	0.0948795	0.0977472	33.086	1e-05	TREM2	expression	celltype	Monocyte	COV	Not_signif
jansen2021	expression_celltype_Monocyte_COV	ENSG00000136717	1008	1.73e-37	0.745183	4.96e-38	0.213144	0.0416729	0.254817	0.195515	1e-05	BIN1	expression	celltype	Monocyte	COV	Not_signif
jansen2021	expression_celltype_Monocyte_COV	ENSG00000137642	555	2.42e-05	0.885685	1.43e-06	0.0521368	0.0621522	0.114289	1.1921	1e-05	SORL1	expression	celltype	Monocyte	COV	Not_signif
jansen2021	expression_celltype_Monocyte_COV	ENSG00000137845	882	0.00118203	0.860107	8.43e-05	0.0612507	0.0773758	0.138627	1.26326	1e-05	ADAM10	expression	celltype	Monocyte	COV	Not_signif
jansen2021	expression_celltype_Monocyte_IAV	ENSG00000095970	327	0.888538	0.0649415	0.0293595	0.0021308	0.0150297	0.0171605	7.05356	1e-05	TREM2	expression	celltype	Monocyte	IAV	Not_signif
jansen2021	expression_celltype_Monocyte_IAV	ENSG00000136717	1008	1.78e-37	0.763504	3.64e-38	0.156523	0.0799733	0.236496	0.510936	1e-05	BIN1	expression	celltype	Monocyte	IAV	Not_signif
jansen2021	expression_celltype_Monocyte_IAV	ENSG00000137642	555	2.44e-05	0.891637	1.34e-06	0.0488085	0.0595292	0.108338	1.21965	1e-05	SORL1	expression	celltype	Monocyte	IAV	Not_signif
jansen2021	expression_celltype_Monocyte_IAV	ENSG00000137845	882	0.00118743	0.864033	0.000104	0.0756278	0.0590473	0.134675	0.780763	1e-05	ADAM10	expression	celltype	Monocyte	IAV	Not_signif
jansen2021	expression_celltype_Monocyte_NS	ENSG00000095970	327	0.896193	0.065501	0.0281082	0.00204622	0.00815165	0.0101979	3.98376	1e-05	TREM2	expression	celltype	Monocyte	NS	Not_signif
jansen2021	expression_celltype_Monocyte_NS	ENSG00000136717	1008	1.77e-39	0.00759485	1.33e-38	0.0562435	0.936162	0.992405	16.6448	1e-05	BIN1	expression	celltype	Monocyte	NS	Colocalised
jansen2021	expression_celltype_Monocyte_NS	ENSG00000137642	555	2.42e-05	0.882376	1.13e-06	0.0412037	0.0763946	0.117598	1.85407	1e-05	SORL1	expression	celltype	Monocyte	NS	Not_signif
jansen2021	expression_celltype_Monocyte_NS	ENSG00000137845	882	0.00114635	0.834144	0.00013	0.0948831	0.0696961	0.164579	0.734546	1e-05	ADAM10	expression	celltype	Monocyte	NS	Not_signif
jansen2021	expression_celltype_NK_COV	ENSG00000095970	327	0.893446	0.0653002	0.0340152	0.00248135	0.00475718	0.00723853	1.91718	1e-05	TREM2	expression	celltype	NK	COV	Not_signif
jansen2021	expression_celltype_NK_COV	ENSG00000136717	1008	2.25e-44	9.68e-08	2.33e-37	0.999998	2.18e-06	1	2.18e-06	1e-05	BIN1	expression	celltype	NK	COV	Distinct
jansen2021	expression_celltype_NK_COV	ENSG00000137642	555	2.44e-05	0.890304	1.38e-06	0.0504265	0.0592439	0.10967	1.17486	1e-05	SORL1	expression	celltype	NK	COV	Not_signif
jansen2021	expression_celltype_NK_COV	ENSG00000137845	882	0.00119341	0.868389	0.000101	0.0733542	0.0569622	0.130316	0.776536	1e-05	ADAM10	expression	celltype	NK	COV	Not_signif
jansen2021	expression_celltype_NK_IAV	ENSG00000095970	327	0.902042	0.0659284	0.0256344	0.00186904	0.00452602	0.00639507	2.42157	1e-05	TREM2	expression	celltype	NK	IAV	Not_signif
jansen2021	expression_celltype_NK_IAV	ENSG00000136717	1008	1.25e-39	0.00537958	2.31e-37	0.992635	0.00198562	0.99462	0.00200035	1e-05	BIN1	expression	celltype	NK	IAV	Distinct
jansen2021	expression_celltype_NK_IAV	ENSG00000137642	555	2.45e-05	0.894619	1.26e-06	0.0460332	0.0593222	0.105355	1.28868	1e-05	SORL1	expression	celltype	NK	IAV	Not_signif
jansen2021	expression_celltype_NK_IAV	ENSG00000137845	882	8.22e-05	0.0597932	0.00128503	0.935049	0.00379044	0.93884	0.00405374	1e-05	ADAM10	expression	celltype	NK	IAV	Distinct
jansen2021	expression_celltype_NK_NS	ENSG00000095970	327	0.901251	0.0658706	0.0266063	0.00194027	0.00433194	0.00627221	2.23265	1e-05	TREM2	expression	celltype	NK	NS	Not_signif
jansen2021	expression_celltype_NK_NS	ENSG00000136717	1008	5.25e-59	2.26e-22	2.33e-37	1	7.03e-21	1	7.03e-21	1e-05	BIN1	expression	celltype	NK	NS	Distinct
jansen2021	expression_celltype_NK_NS	ENSG00000137642	555	2.44e-05	0.891749	1.32e-06	0.0483111	0.0599144	0.108226	1.24018	1e-05	SORL1	expression	celltype	NK	NS	Not_signif
jansen2021	expression_celltype_NK_NS	ENSG00000137845	882	0.000933	0.679144	0.000292	0.212356	0.107275	0.319631	0.505167	1e-05	ADAM10	expression	celltype	NK	NS	Not_signif
jansen2021	expression_celltype_T-CD4_COV	ENSG00000095970	327	0.836186	0.0611151	0.0899858	0.00657074	0.00614272	0.0127135	0.93486	1e-05	TREM2	expression	celltype	T-CD4	COV	Not_signif
jansen2021	expression_celltype_T-CD4_COV	ENSG00000136717	1008	1.22e-44	5.26e-08	2.33e-37	1	9.12e-08	1	9.12e-08	1e-05	BIN1	expression	celltype	T-CD4	COV	Distinct
jansen2021	expression_celltype_T-CD4_COV	ENSG00000137642	555	2.42e-05	0.883404	1.43e-06	0.05217	0.0644003	0.11657	1.23443	1e-05	SORL1	expression	celltype	T-CD4	COV	Not_signif
jansen2021	expression_celltype_T-CD4_COV	ENSG00000137845	882	1.61e-05	0.0117449	0.00135497	0.985949	0.000935	0.986884	0.000948	1e-05	ADAM10	expression	celltype	T-CD4	COV	Distinct
jansen2021	expression_celltype_T-CD4_IAV	ENSG00000095970	327	0.897044	0.0655632	0.0282198	0.00205541	0.00711762	0.00917303	3.46287	1e-05	TREM2	expression	celltype	T-CD4	IAV	Not_signif
jansen2021	expression_celltype_T-CD4_IAV	ENSG00000136717	1008	2.09e-40	0.000899	2.32e-37	0.995577	0.00352364	0.999101	0.0035393	1e-05	BIN1	expression	celltype	T-CD4	IAV	Distinct
jansen2021	expression_celltype_T-CD4_IAV	ENSG00000137642	555	2.39e-05	0.873356	1.86e-06	0.0677672	0.0588506	0.126618	0.868422	1e-05	SORL1	expression	celltype	T-CD4	IAV	Not_signif
jansen2021	expression_celltype_T-CD4_IAV	ENSG00000137845	882	4.8e-06	0.00349162	0.00136714	0.994806	0.00033	0.995136	0.000332	1e-05	ADAM10	expression	celltype	T-CD4	IAV	Distinct
jansen2021	expression_celltype_T-CD4_NS	ENSG00000095970	327	0.899022	0.0657077	0.0285093	0.002079	0.004682	0.00676101	2.25204	1e-05	TREM2	expression	celltype	T-CD4	NS	Not_signif
jansen2021	expression_celltype_T-CD4_NS	ENSG00000136717	1008	1.17e-46	5.01e-10	2.33e-37	1	3.52e-08	1	3.52e-08	1e-05	BIN1	expression	celltype	T-CD4	NS	Distinct
jansen2021	expression_celltype_T-CD4_NS	ENSG00000137642	555	2.34e-05	0.853733	1.9e-06	0.0694492	0.0767928	0.146242	1.10574	1e-05	SORL1	expression	celltype	T-CD4	NS	Not_signif
jansen2021	expression_celltype_T-CD4_NS	ENSG00000137845	882	0.000887	0.64579	0.000412	0.29975	0.0531602	0.35291	0.177349	1e-05	ADAM10	expression	celltype	T-CD4	NS	Not_signif
jansen2021	expression_celltype_T-CD8_COV	ENSG00000095970	327	0.900684	0.0658292	0.0271679	0.00198131	0.0043373	0.00631861	2.1891	1e-05	TREM2	expression	celltype	T-CD8	COV	Not_signif
jansen2021	expression_celltype_T-CD8_COV	ENSG00000136717	1008	1.25e-42	5.38e-06	2.33e-37	0.999993	1.31e-06	0.999995	1.31e-06	1e-05	BIN1	expression	celltype	T-CD8	COV	Distinct
jansen2021	expression_celltype_T-CD8_COV	ENSG00000137642	555	2.45e-05	0.896447	1.21e-06	0.0442666	0.0592604	0.103527	1.33872	1e-05	SORL1	expression	celltype	T-CD8	COV	Not_signif
jansen2021	expression_celltype_T-CD8_COV	ENSG00000137845	882	0.00116257	0.845947	0.00014	0.101763	0.050987	0.15275	0.501035	1e-05	ADAM10	expression	celltype	T-CD8	COV	Not_signif
jansen2021	expression_celltype_T-CD8_IAV	ENSG00000095970	327	0.899017	0.0657073	0.0279432	0.00203702	0.0052955	0.00733251	2.59963	1e-05	TREM2	expression	celltype	T-CD8	IAV	Not_signif
jansen2021	expression_celltype_T-CD8_IAV	ENSG00000136717	1008	4.56e-43	1.96e-06	2.33e-37	0.999967	3.06e-05	0.999998	3.06e-05	1e-05	BIN1	expression	celltype	T-CD8	IAV	Distinct
jansen2021	expression_celltype_T-CD8_IAV	ENSG00000137642	555	2.45e-05	0.894077	1.13e-06	0.0413801	0.0645174	0.105898	1.55914	1e-05	SORL1	expression	celltype	T-CD8	IAV	Not_signif
jansen2021	expression_celltype_T-CD8_IAV	ENSG00000137845	882	1.26e-08	9.18e-06	0.00137237	0.998608	1.08e-05	0.998618	1.08e-05	1e-05	ADAM10	expression	celltype	T-CD8	IAV	Distinct
jansen2021	expression_celltype_T-CD8_NS	ENSG00000095970	327	0.898982	0.0657048	0.0287861	0.00209949	0.00442788	0.00652737	2.10903	1e-05	TREM2	expression	celltype	T-CD8	NS	Not_signif
jansen2021	expression_celltype_T-CD8_NS	ENSG00000136717	1008	3.37e-53	1.45e-16	2.33e-37	1	3.19e-15	1	3.19e-15	1e-05	BIN1	expression	celltype	T-CD8	NS	Distinct
jansen2021	expression_celltype_T-CD8_NS	ENSG00000137642	555	2.45e-05	0.893455	1.22e-06	0.0446492	0.0618705	0.10652	1.3857	1e-05	SORL1	expression	celltype	T-CD8	NS	Not_signif
jansen2021	expression_celltype_T-CD8_NS	ENSG00000137845	882	0.00111574	0.811872	0.000123	0.089681	0.0972082	0.186889	1.08393	1e-05	ADAM10	expression	celltype	T-CD8	NS	Not_signif
jansen2021	expression_subtype_B-memory-k_COV	ENSG00000095970	327	0.897735	0.0656136	0.0298898	0.00218	0.00458206	0.00676207	2.10186	1e-05	TREM2	expression	subtype	B-memory-k	COV	Not_signif
jansen2021	expression_subtype_B-memory-k_COV	ENSG00000136717	1008	1.39e-37	0.597768	1.61e-38	0.0687521	0.33348	0.402232	4.85047	1e-05	BIN1	expression	subtype	B-memory-k	COV	Not_signif
jansen2021	expression_subtype_B-memory-k_COV	ENSG00000137642	555	2.33e-05	0.851919	2.4e-06	0.0877428	0.0603127	0.148055	0.68738	1e-05	SORL1	expression	subtype	B-memory-k	COV	Not_signif
jansen2021	expression_subtype_B-memory-k_COV	ENSG00000137845	882	0.00116855	0.850297	0.000119	0.086324	0.0620914	0.148415	0.719283	1e-05	ADAM10	expression	subtype	B-memory-k	COV	Not_signif
jansen2021	expression_subtype_B-memory-k_IAV	ENSG00000095970	327	0.898333	0.0656574	0.0289147	0.00210833	0.0049866	0.00709494	2.36519	1e-05	TREM2	expression	subtype	B-memory-k	IAV	Not_signif
jansen2021	expression_subtype_B-memory-k_IAV	ENSG00000136717	1008	6.43e-39	0.0276673	2.24e-37	0.962055	0.0102775	0.972333	0.0106829	1e-05	BIN1	expression	subtype	B-memory-k	IAV	Distinct
jansen2021	expression_subtype_B-memory-k_IAV	ENSG00000137642	555	2.46e-05	0.898663	1.17e-06	0.0425891	0.0587218	0.101311	1.3788	1e-05	SORL1	expression	subtype	B-memory-k	IAV	Not_signif
jansen2021	expression_subtype_B-memory-k_IAV	ENSG00000137845	882	0.00118777	0.864282	8.79e-05	0.0638662	0.0705758	0.134442	1.10506	1e-05	ADAM10	expression	subtype	B-memory-k	IAV	Not_signif
jansen2021	expression_subtype_B-memory-k_NS	ENSG00000095970	327	0.892627	0.0652403	0.0256042	0.00185669	0.0146721	0.0165287	7.90226	1e-05	TREM2	expression	subtype	B-memory-k	NS	Not_signif
jansen2021	expression_subtype_B-memory-k_NS	ENSG00000136717	1008	2.06e-40	0.000887	2.24e-37	0.962961	0.0361515	0.999113	0.037542	1e-05	BIN1	expression	subtype	B-memory-k	NS	Distinct
jansen2021	expression_subtype_B-memory-k_NS	ENSG00000137642	555	2.33e-05	0.850227	1.43e-06	0.0519859	0.0977627	0.149749	1.88056	1e-05	SORL1	expression	subtype	B-memory-k	NS	Not_signif
jansen2021	expression_subtype_B-memory-k_NS	ENSG00000137845	882	0.00117361	0.853982	0.000123	0.089111	0.0556107	0.144722	0.624062	1e-05	ADAM10	expression	subtype	B-memory-k	NS	Not_signif
jansen2021	expression_subtype_B-memory-l_COV	ENSG00000095970	327	0.888351	0.0649278	0.0384096	0.00280177	0.00551009	0.00831186	1.96664	1e-05	TREM2	expression	subtype	B-memory-l	COV	Not_signif
jansen2021	expression_subtype_B-memory-l_COV	ENSG00000136717	1008	1.96e-37	0.841378	1.61e-38	0.0692703	0.0893514	0.158622	1.28989	1e-05	BIN1	expression	subtype	B-memory-l	COV	Not_signif
jansen2021	expression_subtype_B-memory-l_COV	ENSG00000137642	555	2.46e-05	0.898866	1.12e-06	0.041015	0.0600936	0.101109	1.46516	1e-05	SORL1	expression	subtype	B-memory-l	COV	Not_signif
jansen2021	expression_subtype_B-memory-l_COV	ENSG00000137845	882	0.00121078	0.881029	8.78e-05	0.0638628	0.0538097	0.117673	0.842582	1e-05	ADAM10	expression	subtype	B-memory-l	COV	Not_signif
jansen2021	expression_subtype_B-memory-l_IAV	ENSG00000095970	327	0.903269	0.0660181	0.0245834	0.00179242	0.00433701	0.00612942	2.41964	1e-05	TREM2	expression	subtype	B-memory-l	IAV	Not_signif
jansen2021	expression_subtype_B-memory-l_IAV	ENSG00000136717	1008	1.97e-37	0.849114	1.77e-38	0.0762381	0.0746477	0.150886	0.979139	1e-05	BIN1	expression	subtype	B-memory-l	IAV	Not_signif
jansen2021	expression_subtype_B-memory-l_IAV	ENSG00000137642	555	2.39e-05	0.874462	1.23e-06	0.0447289	0.0807839	0.125513	1.80608	1e-05	SORL1	expression	subtype	B-memory-l	IAV	Not_signif
jansen2021	expression_subtype_B-memory-l_IAV	ENSG00000137845	882	0.00120228	0.874839	9.88e-05	0.0718672	0.0519922	0.123859	0.723448	1e-05	ADAM10	expression	subtype	B-memory-l	IAV	Not_signif
jansen2021	expression_subtype_B-memory-l_NS	ENSG00000095970	327	0.895955	0.0654835	0.0266763	0.00193977	0.00994583	0.0118856	5.12732	1e-05	TREM2	expression	subtype	B-memory-l	NS	Not_signif
jansen2021	expression_subtype_B-memory-l_NS	ENSG00000136717	1008	1.79e-37	0.769421	2e-38	0.0857815	0.144798	0.230579	1.68798	1e-05	BIN1	expression	subtype	B-memory-l	NS	Not_signif
jansen2021	expression_subtype_B-memory-l_NS	ENSG00000137642	555	2.43e-05	0.88736	1.46e-06	0.0533455	0.0592687	0.112614	1.11103	1e-05	SORL1	expression	subtype	B-memory-l	NS	Not_signif
jansen2021	expression_subtype_B-memory-l_NS	ENSG00000137845	882	0.0010538	0.766802	0.000106	0.077332	0.154705	0.232037	2.00053	1e-05	ADAM10	expression	subtype	B-memory-l	NS	Not_signif
jansen2021	expression_subtype_B-naive-k_COV	ENSG00000095970	327	0.902716	0.0659777	0.0244732	0.00178365	0.00504994	0.00683358	2.83124	1e-05	TREM2	expression	subtype	B-naive-k	COV	Not_signif
jansen2021	expression_subtype_B-naive-k_COV	ENSG00000136717	1008	2.03e-37	0.874317	1.85e-38	0.0795813	0.0461021	0.125683	0.579309	1e-05	BIN1	expression	subtype	B-naive-k	COV	Not_signif
jansen2021	expression_subtype_B-naive-k_COV	ENSG00000137642	555	2.45e-05	0.893619	1.21e-06	0.0441764	0.0621787	0.106355	1.40751	1e-05	SORL1	expression	subtype	B-naive-k	COV	Not_signif
jansen2021	expression_subtype_B-naive-k_COV	ENSG00000137845	882	0.00120611	0.877627	9.22e-05	0.0670668	0.0540083	0.121075	0.805291	1e-05	ADAM10	expression	subtype	B-naive-k	COV	Not_signif
jansen2021	expression_subtype_B-naive-k_IAV	ENSG00000095970	327	0.893711	0.0653196	0.0311283	0.00226753	0.00757312	0.00984065	3.33981	1e-05	TREM2	expression	subtype	B-naive-k	IAV	Not_signif
jansen2021	expression_subtype_B-naive-k_IAV	ENSG00000136717	1008	2.03e-37	0.871595	1.84e-38	0.079054	0.0493505	0.128405	0.624264	1e-05	BIN1	expression	subtype	B-naive-k	IAV	Not_signif
jansen2021	expression_subtype_B-naive-k_IAV	ENSG00000137642	555	2.21e-05	0.806121	2.31e-06	0.084234	0.10962	0.193854	1.30138	1e-05	SORL1	expression	subtype	B-naive-k	IAV	Not_signif
jansen2021	expression_subtype_B-naive-k_IAV	ENSG00000137845	882	0.00111854	0.813905	8.93e-05	0.0648673	0.12002	0.184887	1.85024	1e-05	ADAM10	expression	subtype	B-naive-k	IAV	Not_signif
jansen2021	expression_subtype_B-naive-k_NS	ENSG00000095970	327	0.899914	0.0657729	0.0271451	0.00197879	0.00518868	0.00716748	2.62215	1e-05	TREM2	expression	subtype	B-naive-k	NS	Not_signif
jansen2021	expression_subtype_B-naive-k_NS	ENSG00000136717	1008	1.83e-37	0.784994	3.94e-38	0.169321	0.0456857	0.215006	0.269818	1e-05	BIN1	expression	subtype	B-naive-k	NS	Not_signif
jansen2021	expression_subtype_B-naive-k_NS	ENSG00000137642	555	2.22e-05	0.811932	1.51e-06	0.0549351	0.13311	0.188045	2.42303	1e-05	SORL1	expression	subtype	B-naive-k	NS	Not_signif
jansen2021	expression_subtype_B-naive-k_NS	ENSG00000137845	882	0.00118816	0.864571	0.000109	0.0791428	0.0549888	0.134132	0.694805	1e-05	ADAM10	expression	subtype	B-naive-k	NS	Not_signif
jansen2021	expression_subtype_B-naive-l_COV	ENSG00000095970	327	0.903481	0.0660336	0.0241753	0.00176238	0.0045477	0.00631007	2.58043	1e-05	TREM2	expression	subtype	B-naive-l	COV	Not_signif
jansen2021	expression_subtype_B-naive-l_COV	ENSG00000136717	1008	1.79e-37	0.76997	1.65e-38	0.0708521	0.159178	0.23003	2.24662	1e-05	BIN1	expression	subtype	B-naive-l	COV	Not_signif
jansen2021	expression_subtype_B-naive-l_COV	ENSG00000137642	555	2.31e-05	0.843503	1.54e-06	0.0561593	0.100313	0.156473	1.78623	1e-05	SORL1	expression	subtype	B-naive-l	COV	Not_signif
jansen2021	expression_subtype_B-naive-l_COV	ENSG00000137845	882	0.000774	0.563543	9.09e-05	0.065784	0.369807	0.435591	5.62154	1e-05	ADAM10	expression	subtype	B-naive-l	COV	Not_signif
jansen2021	expression_subtype_B-naive-l_IAV	ENSG00000095970	327	0.901635	0.0658987	0.0259562	0.00189247	0.00461752	0.00650999	2.43995	1e-05	TREM2	expression	subtype	B-naive-l	IAV	Not_signif
jansen2021	expression_subtype_B-naive-l_IAV	ENSG00000136717	1008	2.02e-37	0.866479	1.97e-38	0.0845118	0.049009	0.133521	0.579907	1e-05	BIN1	expression	subtype	B-naive-l	IAV	Not_signif
jansen2021	expression_subtype_B-naive-l_IAV	ENSG00000137642	555	2.45e-05	0.89535	1.24e-06	0.0452995	0.0593249	0.104624	1.30961	1e-05	SORL1	expression	subtype	B-naive-l	IAV	Not_signif
jansen2021	expression_subtype_B-naive-l_IAV	ENSG00000137845	882	0.00118654	0.86339	0.000105	0.0762249	0.059094	0.135319	0.775259	1e-05	ADAM10	expression	subtype	B-naive-l	IAV	Not_signif
jansen2021	expression_subtype_B-naive-l_NS	ENSG00000095970	327	0.892013	0.0651954	0.0309846	0.00225505	0.00955217	0.0118072	4.23591	1e-05	TREM2	expression	subtype	B-naive-l	NS	Not_signif
jansen2021	expression_subtype_B-naive-l_NS	ENSG00000136717	1008	1.89e-37	0.811266	2.28e-38	0.0978264	0.090908	0.188734	0.929279	1e-05	BIN1	expression	subtype	B-naive-l	NS	Not_signif
jansen2021	expression_subtype_B-naive-l_NS	ENSG00000137642	555	2.41e-05	0.880375	1.12e-06	0.0410085	0.0785913	0.1196	1.91646	1e-05	SORL1	expression	subtype	B-naive-l	NS	Not_signif
jansen2021	expression_subtype_B-naive-l_NS	ENSG00000137845	882	0.000961	0.69938	0.000172	0.125162	0.174325	0.299487	1.39279	1e-05	ADAM10	expression	subtype	B-naive-l	NS	Not_signif
jansen2021	expression_subtype_Dendritic-classic_COV	ENSG00000095970	327	0.899635	0.0657525	0.0261876	0.00190748	0.00651749	0.00842497	3.4168	1e-05	TREM2	expression	subtype	Dendritic-classic	COV	Not_signif
jansen2021	expression_subtype_Dendritic-classic_COV	ENSG00000136717	1008	1.86e-37	0.80091	2.28e-38	0.0981149	0.100975	0.19909	1.02915	1e-05	BIN1	expression	subtype	Dendritic-classic	COV	Not_signif
jansen2021	expression_subtype_Dendritic-classic_COV	ENSG00000137642	555	2.36e-05	0.863201	1.08e-06	0.0394899	0.0972845	0.136774	2.46353	1e-05	SORL1	expression	subtype	Dendritic-classic	COV	Not_signif
jansen2021	expression_subtype_Dendritic-classic_COV	ENSG00000137845	882	0.00116476	0.847541	0.000119	0.0864742	0.0647012	0.151175	0.748214	1e-05	ADAM10	expression	subtype	Dendritic-classic	COV	Not_signif
jansen2021	expression_subtype_Dendritic-classic_IAV	ENSG00000095970	327	0.898334	0.0656574	0.0294692	0.00214946	0.00439	0.00653946	2.04237	1e-05	TREM2	expression	subtype	Dendritic-classic	IAV	Not_signif
jansen2021	expression_subtype_Dendritic-classic_IAV	ENSG00000136717	1008	2.03e-37	0.871685	1.72e-38	0.0738553	0.0544596	0.128315	0.737383	1e-05	BIN1	expression	subtype	Dendritic-classic	IAV	Not_signif
jansen2021	expression_subtype_Dendritic-classic_IAV	ENSG00000137642	555	2.43e-05	0.88946	1.21e-06	0.0442367	0.0662776	0.110514	1.49825	1e-05	SORL1	expression	subtype	Dendritic-classic	IAV	Not_signif
jansen2021	expression_subtype_Dendritic-classic_IAV	ENSG00000137845	882	0.00121609	0.884892	8.53e-05	0.062018	0.0517881	0.113806	0.835051	1e-05	ADAM10	expression	subtype	Dendritic-classic	IAV	Not_signif
jansen2021	expression_subtype_Dendritic-classic_NS	ENSG00000095970	327	0.899431	0.0657376	0.0275794	0.00201048	0.00524205	0.00725252	2.60736	1e-05	TREM2	expression	subtype	Dendritic-classic	NS	Not_signif
jansen2021	expression_subtype_Dendritic-classic_NS	ENSG00000136717	1008	1.99e-37	0.85652	2.08e-38	0.0895618	0.0539178	0.14348	0.602018	1e-05	BIN1	expression	subtype	Dendritic-classic	NS	Not_signif
jansen2021	expression_subtype_Dendritic-classic_NS	ENSG00000137642	555	2.45e-05	0.896464	1.2e-06	0.0438742	0.0596362	0.10351	1.35925	1e-05	SORL1	expression	subtype	Dendritic-classic	NS	Not_signif
jansen2021	expression_subtype_Dendritic-classic_NS	ENSG00000137845	882	0.00109676	0.798062	0.000156	0.113675	0.0870091	0.200684	0.765417	1e-05	ADAM10	expression	subtype	Dendritic-classic	NS	Not_signif
jansen2021	expression_subtype_Dendritic-plasmacytoid_COV	ENSG00000136717	1008	1.99e-37	0.854397	2.31e-38	0.0991494	0.0464539	0.145603	0.468525	1e-05	BIN1	expression	subtype	Dendritic-plasmacytoid	COV	Not_signif
jansen2021	expression_subtype_Dendritic-plasmacytoid_COV	ENSG00000137642	555	2.39e-05	0.872649	1.25e-06	0.0456116	0.0817147	0.127326	1.79153	1e-05	SORL1	expression	subtype	Dendritic-plasmacytoid	COV	Not_signif
jansen2021	expression_subtype_Dendritic-plasmacytoid_COV	ENSG00000137845	882	0.0012044	0.876386	9.33e-05	0.0678244	0.0544915	0.122316	0.80342	1e-05	ADAM10	expression	subtype	Dendritic-plasmacytoid	COV	Not_signif
jansen2021	expression_subtype_Dendritic-plasmacytoid_IAV	ENSG00000095970	327	0.901482	0.0658875	0.0258441	0.00188399	0.00490199	0.00678597	2.60192	1e-05	TREM2	expression	subtype	Dendritic-plasmacytoid	IAV	Not_signif
jansen2021	expression_subtype_Dendritic-plasmacytoid_IAV	ENSG00000136717	1008	1.96e-37	0.84158	1.88e-38	0.0807502	0.07767	0.15842	0.961856	1e-05	BIN1	expression	subtype	Dendritic-plasmacytoid	IAV	Not_signif
jansen2021	expression_subtype_Dendritic-plasmacytoid_IAV	ENSG00000137642	555	2.38e-05	0.871013	1.26e-06	0.0461158	0.0828461	0.128962	1.79648	1e-05	SORL1	expression	subtype	Dendritic-plasmacytoid	IAV	Not_signif
jansen2021	expression_subtype_Dendritic-plasmacytoid_IAV	ENSG00000137845	882	0.00119496	0.869515	9.27e-05	0.0674251	0.0617719	0.129197	0.916156	1e-05	ADAM10	expression	subtype	Dendritic-plasmacytoid	IAV	Not_signif
jansen2021	expression_subtype_Dendritic-plasmacytoid_NS	ENSG00000095970	327	0.897085	0.0655662	0.0306545	0.00223602	0.0044583	0.00669431	1.99386	1e-05	TREM2	expression	subtype	Dendritic-plasmacytoid	NS	Not_signif
jansen2021	expression_subtype_Dendritic-plasmacytoid_NS	ENSG00000136717	1008	1.97e-37	0.847515	1.87e-38	0.0805172	0.071968	0.152485	0.893821	1e-05	BIN1	expression	subtype	Dendritic-plasmacytoid	NS	Not_signif
jansen2021	expression_subtype_Dendritic-plasmacytoid_NS	ENSG00000137642	555	2.25e-05	0.821215	1.16e-06	0.0420889	0.136672	0.178761	3.24723	1e-05	SORL1	expression	subtype	Dendritic-plasmacytoid	NS	Not_signif
jansen2021	expression_subtype_Dendritic-plasmacytoid_NS	ENSG00000137845	882	0.00121576	0.884653	8.71e-05	0.0633091	0.0507353	0.114044	0.801392	1e-05	ADAM10	expression	subtype	Dendritic-plasmacytoid	NS	Not_signif
jansen2021	expression_subtype_Mono-cd14_COV	ENSG00000095970	327	0.80191	0.05861	0.0470278	0.00334806	0.0891046	0.0924527	26.6138	1e-05	TREM2	expression	subtype	Mono-cd14	COV	Not_signif
jansen2021	expression_subtype_Mono-cd14_COV	ENSG00000136717	1008	1.63e-37	0.699598	6.15e-38	0.26431	0.0360921	0.300402	0.136552	1e-05	BIN1	expression	subtype	Mono-cd14	COV	Not_signif
jansen2021	expression_subtype_Mono-cd14_COV	ENSG00000137642	555	2.4e-05	0.875992	1.58e-06	0.0578396	0.0661427	0.123982	1.14355	1e-05	SORL1	expression	subtype	Mono-cd14	COV	Not_signif
jansen2021	expression_subtype_Mono-cd14_COV	ENSG00000137845	882	0.00118146	0.859693	8.38e-05	0.06089	0.0781522	0.139042	1.2835	1e-05	ADAM10	expression	subtype	Mono-cd14	COV	Not_signif
jansen2021	expression_subtype_Mono-cd14_IAV	ENSG00000095970	327	0.900833	0.0658401	0.0262602	0.00191415	0.00515252	0.00706668	2.6918	1e-05	TREM2	expression	subtype	Mono-cd14	IAV	Not_signif
jansen2021	expression_subtype_Mono-cd14_IAV	ENSG00000136717	1008	1.91e-37	0.822293	2.07e-38	0.0887726	0.0889341	0.177707	1.00182	1e-05	BIN1	expression	subtype	Mono-cd14	IAV	Not_signif
jansen2021	expression_subtype_Mono-cd14_IAV	ENSG00000137642	555	2.37e-05	0.864781	1.21e-06	0.0442837	0.0909101	0.135194	2.0529	1e-05	SORL1	expression	subtype	Mono-cd14	IAV	Not_signif
jansen2021	expression_subtype_Mono-cd14_IAV	ENSG00000137845	882	0.00118179	0.859936	8.51e-05	0.0618311	0.076966	0.138797	1.24478	1e-05	ADAM10	expression	subtype	Mono-cd14	IAV	Not_signif
jansen2021	expression_subtype_Mono-cd14_NS	ENSG00000095970	327	0.889112	0.0649834	0.0344344	0.00250777	0.00896277	0.0114705	3.57399	1e-05	TREM2	expression	subtype	Mono-cd14	NS	Not_signif
jansen2021	expression_subtype_Mono-cd14_NS	ENSG00000136717	1008	2.3e-39	0.0098864	1.47e-37	0.629829	0.360285	0.990114	0.572036	1e-05	BIN1	expression	subtype	Mono-cd14	NS	Not_signif
jansen2021	expression_subtype_Mono-cd14_NS	ENSG00000137642	555	2.45e-05	0.895379	1.16e-06	0.0424348	0.0621603	0.104595	1.46484	1e-05	SORL1	expression	subtype	Mono-cd14	NS	Not_signif
jansen2021	expression_subtype_Mono-cd14_NS	ENSG00000137845	882	0.00114259	0.831411	0.000136	0.0986007	0.0687106	0.167311	0.696857	1e-05	ADAM10	expression	subtype	Mono-cd14	NS	Not_signif
jansen2021	expression_subtype_Mono-cd14-infected_IAV	ENSG00000095970	327	0.897465	0.0655939	0.0277555	0.00202143	0.00716367	0.0091851	3.54386	1e-05	TREM2	expression	subtype	Mono-cd14-infected	IAV	Not_signif
jansen2021	expression_subtype_Mono-cd14-infected_IAV	ENSG00000136717	1008	1.96e-37	0.843601	2.16e-38	0.0929242	0.0634746	0.156399	0.683079	1e-05	BIN1	expression	subtype	Mono-cd14-infected	IAV	Not_signif
jansen2021	expression_subtype_Mono-cd14-infected_IAV	ENSG00000137642	555	2.3e-05	0.841684	2.76e-06	0.100888	0.0574018	0.15829	0.568963	1e-05	SORL1	expression	subtype	Mono-cd14-infected	IAV	Not_signif
jansen2021	expression_subtype_Mono-cd14-infected_IAV	ENSG00000137845	882	0.000967	0.703936	0.0002	0.145684	0.149213	0.294896	1.02422	1e-05	ADAM10	expression	subtype	Mono-cd14-infected	IAV	Not_signif
jansen2021	expression_subtype_Mono-cd16_COV	ENSG00000095970	327	0.892613	0.0652393	0.0345933	0.00252332	0.00503118	0.00755451	1.99387	1e-05	TREM2	expression	subtype	Mono-cd16	COV	Not_signif
jansen2021	expression_subtype_Mono-cd16_COV	ENSG00000136717	1008	1.95e-37	0.837304	2.45e-38	0.105366	0.0573298	0.162696	0.544099	1e-05	BIN1	expression	subtype	Mono-cd16	COV	Not_signif
jansen2021	expression_subtype_Mono-cd16_COV	ENSG00000137642	555	2.45e-05	0.895654	1.14e-06	0.0416848	0.0626352	0.10432	1.50259	1e-05	SORL1	expression	subtype	Mono-cd16	COV	Not_signif
jansen2021	expression_subtype_Mono-cd16_COV	ENSG00000137845	882	0.00121751	0.885926	8.22e-05	0.059749	0.0530249	0.112774	0.88746	1e-05	ADAM10	expression	subtype	Mono-cd16	COV	Not_signif
jansen2021	expression_subtype_Mono-cd16_IAV	ENSG00000095970	327	0.90347	0.0660328	0.0241977	0.00176403	0.00453513	0.00629915	2.57089	1e-05	TREM2	expression	subtype	Mono-cd16	IAV	Not_signif
jansen2021	expression_subtype_Mono-cd16_IAV	ENSG00000136717	1008	1.9e-37	0.815119	2.96e-38	0.127131	0.0577498	0.184881	0.454255	1e-05	BIN1	expression	subtype	Mono-cd16	IAV	Not_signif
jansen2021	expression_subtype_Mono-cd16_IAV	ENSG00000137642	555	2.45e-05	0.895396	1.17e-06	0.0426631	0.0619154	0.104579	1.45126	1e-05	SORL1	expression	subtype	Mono-cd16	IAV	Not_signif
jansen2021	expression_subtype_Mono-cd16_IAV	ENSG00000137845	882	0.00118817	0.864576	9.4e-05	0.0683597	0.0657826	0.134142	0.962301	1e-05	ADAM10	expression	subtype	Mono-cd16	IAV	Not_signif
jansen2021	expression_subtype_Mono-cd16_NS	ENSG00000095970	327	0.895591	0.0654569	0.0280147	0.00203864	0.00889904	0.0109377	4.36519	1e-05	TREM2	expression	subtype	Mono-cd16	NS	Not_signif
jansen2021	expression_subtype_Mono-cd16_NS	ENSG00000136717	1008	1.16e-37	0.497528	3.79e-38	0.162413	0.340059	0.502472	2.09379	1e-05	BIN1	expression	subtype	Mono-cd16	NS	Not_signif
jansen2021	expression_subtype_Mono-cd16_NS	ENSG00000137642	555	2.44e-05	0.889974	1.31e-06	0.0477734	0.0622266	0.11	1.30254	1e-05	SORL1	expression	subtype	Mono-cd16	NS	Not_signif
jansen2021	expression_subtype_Mono-cd16_NS	ENSG00000137845	882	0.000909	0.661184	0.000157	0.113679	0.224071	0.337751	1.97108	1e-05	ADAM10	expression	subtype	Mono-cd16	NS	Not_signif
jansen2021	expression_subtype_NK-CD56-bright_COV	ENSG00000095970	327	0.889637	0.0650218	0.0284486	0.00206443	0.0148281	0.0168925	7.18266	1e-05	TREM2	expression	subtype	NK-CD56-bright	COV	Not_signif
jansen2021	expression_subtype_NK-CD56-bright_COV	ENSG00000136717	1008	1.99e-37	0.857484	2.24e-38	0.0964427	0.0460733	0.142516	0.477727	1e-05	BIN1	expression	subtype	NK-CD56-bright	COV	Not_signif
jansen2021	expression_subtype_NK-CD56-bright_COV	ENSG00000137642	555	2.46e-05	0.899955	1.13e-06	0.0411055	0.0589139	0.100019	1.43324	1e-05	SORL1	expression	subtype	NK-CD56-bright	COV	Not_signif
jansen2021	expression_subtype_NK-CD56-bright_COV	ENSG00000137845	882	0.00114518	0.833296	0.000104	0.0754057	0.0900495	0.165455	1.1942	1e-05	ADAM10	expression	subtype	NK-CD56-bright	COV	Not_signif
jansen2021	expression_subtype_NK-CD56-bright_IAV	ENSG00000095970	327	0.88717	0.0648415	0.031909	0.00231841	0.0137607	0.0160792	5.93543	1e-05	TREM2	expression	subtype	NK-CD56-bright	IAV	Not_signif
jansen2021	expression_subtype_NK-CD56-bright_IAV	ENSG00000136717	1008	1.97e-37	0.845683	2.3e-38	0.0988655	0.0554511	0.154317	0.560874	1e-05	BIN1	expression	subtype	NK-CD56-bright	IAV	Not_signif
jansen2021	expression_subtype_NK-CD56-bright_IAV	ENSG00000137642	555	2.45e-05	0.893282	1.25e-06	0.0457427	0.0609497	0.106692	1.33245	1e-05	SORL1	expression	subtype	NK-CD56-bright	IAV	Not_signif
jansen2021	expression_subtype_NK-CD56-bright_IAV	ENSG00000137845	882	0.00120612	0.877636	9.56e-05	0.0695436	0.0515184	0.121062	0.740808	1e-05	ADAM10	expression	subtype	NK-CD56-bright	IAV	Not_signif
jansen2021	expression_subtype_NK-CD56-bright_NS	ENSG00000136717	1008	1.92e-37	0.827526	2.71e-38	0.116264	0.0562093	0.172474	0.483461	1e-05	BIN1	expression	subtype	NK-CD56-bright	NS	Not_signif
jansen2021	expression_subtype_NK-CD56-bright_NS	ENSG00000137642	555	2.42e-05	0.88575	1.53e-06	0.0560009	0.0582237	0.114225	1.03969	1e-05	SORL1	expression	subtype	NK-CD56-bright	NS	Not_signif
jansen2021	expression_subtype_NK-CD56-bright_NS	ENSG00000137845	882	0.00119843	0.872041	0.000102	0.0745227	0.0521351	0.126658	0.699587	1e-05	ADAM10	expression	subtype	NK-CD56-bright	NS	Not_signif
jansen2021	expression_subtype_NK-CD56-dim_COV	ENSG00000095970	327	0.888783	0.0649594	0.0368699	0.00268805	0.00669951	0.00938756	2.49234	1e-05	TREM2	expression	subtype	NK-CD56-dim	COV	Not_signif
jansen2021	expression_subtype_NK-CD56-dim_COV	ENSG00000136717	1008	1.2e-39	0.00513834	2.31e-37	0.993118	0.00174406	0.994862	0.00175614	1e-05	BIN1	expression	subtype	NK-CD56-dim	COV	Distinct
jansen2021	expression_subtype_NK-CD56-dim_COV	ENSG00000137642	555	2.3e-05	0.839377	2.72e-06	0.0994033	0.0611936	0.160597	0.615609	1e-05	SORL1	expression	subtype	NK-CD56-dim	COV	Not_signif
jansen2021	expression_subtype_NK-CD56-dim_COV	ENSG00000137845	882	0.00116619	0.848579	0.000137	0.0996824	0.0504358	0.150118	0.505965	1e-05	ADAM10	expression	subtype	NK-CD56-dim	COV	Not_signif
jansen2021	expression_subtype_NK-CD56-dim_IAV	ENSG00000095970	327	0.879876	0.0643083	0.0416993	0.00303664	0.0110802	0.0141169	3.64885	1e-05	TREM2	expression	subtype	NK-CD56-dim	IAV	Not_signif
jansen2021	expression_subtype_NK-CD56-dim_IAV	ENSG00000136717	1008	6.39e-38	0.274738	5.21e-38	0.223322	0.50194	0.725262	2.24761	1e-05	BIN1	expression	subtype	NK-CD56-dim	IAV	Not_signif
jansen2021	expression_subtype_NK-CD56-dim_IAV	ENSG00000137642	555	2.45e-05	0.894637	1.27e-06	0.0463327	0.0590041	0.105337	1.27349	1e-05	SORL1	expression	subtype	NK-CD56-dim	IAV	Not_signif
jansen2021	expression_subtype_NK-CD56-dim_IAV	ENSG00000137845	882	0.000645	0.469056	0.000679	0.494001	0.0356197	0.529621	0.0721046	1e-05	ADAM10	expression	subtype	NK-CD56-dim	IAV	Not_signif
jansen2021	expression_subtype_NK-CD56-dim_NS	ENSG00000095970	327	0.902469	0.0659596	0.0255182	0.00186088	0.00419262	0.00605351	2.25303	1e-05	TREM2	expression	subtype	NK-CD56-dim	NS	Not_signif
jansen2021	expression_subtype_NK-CD56-dim_NS	ENSG00000136717	1008	8.18e-53	3.52e-16	2.33e-37	1	1.63e-15	1	1.63e-15	1e-05	BIN1	expression	subtype	NK-CD56-dim	NS	Distinct
jansen2021	expression_subtype_NK-CD56-dim_NS	ENSG00000137642	555	2.42e-05	0.884923	1.29e-06	0.0468869	0.0681645	0.115051	1.45381	1e-05	SORL1	expression	subtype	NK-CD56-dim	NS	Not_signif
jansen2021	expression_subtype_NK-CD56-dim_NS	ENSG00000137845	882	0.00100282	0.729703	0.000247	0.179732	0.0893146	0.269047	0.496931	1e-05	ADAM10	expression	subtype	NK-CD56-dim	NS	Not_signif
jansen2021	expression_subtype_NK-innate_lymphoid_COV	ENSG00000136717	1008	2.02e-37	0.867096	1.79e-38	0.0767921	0.0561117	0.132904	0.730696	1e-05	BIN1	expression	subtype	NK-innate	lymphoid	Not_signif
jansen2021	expression_subtype_NK-innate_lymphoid_COV	ENSG00000137642	555	1.9e-05	0.694115	1.04e-06	0.0378899	0.267975	0.305865	7.07248	1e-05	SORL1	expression	subtype	NK-innate	lymphoid	Not_signif
jansen2021	expression_subtype_NK-innate_lymphoid_COV	ENSG00000137845	882	0.00121392	0.883309	8.4e-05	0.0610406	0.0543524	0.115393	0.89043	1e-05	ADAM10	expression	subtype	NK-innate	lymphoid	Not_signif
jansen2021	expression_subtype_NK-innate_lymphoid_IAV	ENSG00000136717	1008	1.93e-37	0.829832	2.68e-38	0.115174	0.0549939	0.170168	0.477484	1e-05	BIN1	expression	subtype	NK-innate	lymphoid	Not_signif
jansen2021	expression_subtype_NK-innate_lymphoid_IAV	ENSG00000137642	555	2.43e-05	0.887378	1.38e-06	0.0502405	0.062356	0.112597	1.24115	1e-05	SORL1	expression	subtype	NK-innate	lymphoid	Not_signif
jansen2021	expression_subtype_NK-innate_lymphoid_IAV	ENSG00000137845	882	0.00120282	0.875239	9.41e-05	0.0684309	0.0550336	0.123464	0.804221	1e-05	ADAM10	expression	subtype	NK-innate	lymphoid	Not_signif
jansen2021	expression_subtype_NK-innate_lymphoid_NS	ENSG00000136717	1008	1.86e-37	0.799971	2.76e-38	0.118452	0.0815774	0.200029	0.688695	1e-05	BIN1	expression	subtype	NK-innate	lymphoid	Not_signif
jansen2021	expression_subtype_NK-innate_lymphoid_NS	ENSG00000137642	555	2.43e-05	0.886035	1.2e-06	0.043922	0.0700172	0.113939	1.59413	1e-05	SORL1	expression	subtype	NK-innate	lymphoid	Not_signif
jansen2021	expression_subtype_NK-innate_lymphoid_NS	ENSG00000137845	882	0.00118397	0.861518	0.000117	0.0849484	0.0522329	0.137181	0.614878	1e-05	ADAM10	expression	subtype	NK-innate	lymphoid	Not_signif
jansen2021	expression_subtype_NK-memory-like_COV	ENSG00000095970	327	0.893386	0.0652958	0.0305693	0.00222573	0.0085227	0.0107484	3.82918	1e-05	TREM2	expression	subtype	NK-memory-like	COV	Not_signif
jansen2021	expression_subtype_NK-memory-like_COV	ENSG00000136717	1008	1.93e-37	0.831863	2.76e-38	0.118636	0.0495012	0.168137	0.417254	1e-05	BIN1	expression	subtype	NK-memory-like	COV	Not_signif
jansen2021	expression_subtype_NK-memory-like_COV	ENSG00000137642	555	2.13e-05	0.776703	1.11e-06	0.0402306	0.183044	0.223275	4.54988	1e-05	SORL1	expression	subtype	NK-memory-like	COV	Not_signif
jansen2021	expression_subtype_NK-memory-like_COV	ENSG00000137845	882	0.00119235	0.867617	8.56e-05	0.0622265	0.0688787	0.131105	1.1069	1e-05	ADAM10	expression	subtype	NK-memory-like	COV	Not_signif
jansen2021	expression_subtype_NK-memory-like_IAV	ENSG00000095970	327	0.898795	0.0656911	0.0281882	0.00205495	0.00527094	0.00732589	2.565	1e-05	TREM2	expression	subtype	NK-memory-like	IAV	Not_signif
jansen2021	expression_subtype_NK-memory-like_IAV	ENSG00000136717	1008	2.03e-37	0.870919	1.88e-38	0.0810022	0.0480788	0.129081	0.593549	1e-05	BIN1	expression	subtype	NK-memory-like	IAV	Not_signif
jansen2021	expression_subtype_NK-memory-like_IAV	ENSG00000137642	555	2.44e-05	0.890624	1.13e-06	0.0411892	0.0681609	0.10935	1.65482	1e-05	SORL1	expression	subtype	NK-memory-like	IAV	Not_signif
jansen2021	expression_subtype_NK-memory-like_IAV	ENSG00000137845	882	0.00119416	0.868937	0.000104	0.0753987	0.0543664	0.129765	0.721053	1e-05	ADAM10	expression	subtype	NK-memory-like	IAV	Not_signif
jansen2021	expression_subtype_NK-memory-like_NS	ENSG00000095970	327	0.901278	0.0658726	0.025703	0.00187331	0.00527357	0.00714688	2.81511	1e-05	TREM2	expression	subtype	NK-memory-like	NS	Not_signif
jansen2021	expression_subtype_NK-memory-like_NS	ENSG00000136717	1008	9.03e-38	0.388452	7.9e-38	0.339299	0.272249	0.611548	0.802387	1e-05	BIN1	expression	subtype	NK-memory-like	NS	Not_signif
jansen2021	expression_subtype_NK-memory-like_NS	ENSG00000137642	555	2.45e-05	0.896536	1.2e-06	0.043623	0.0598156	0.103439	1.3712	1e-05	SORL1	expression	subtype	NK-memory-like	NS	Not_signif
jansen2021	expression_subtype_NK-memory-like_NS	ENSG00000137845	882	0.00121166	0.881668	8.71e-05	0.0632982	0.0537349	0.117033	0.848915	1e-05	ADAM10	expression	subtype	NK-memory-like	NS	Not_signif
jansen2021	expression_subtype_Plasmablast_COV	ENSG00000136717	1008	1.98e-37	0.852152	2.32e-38	0.0996447	0.0482036	0.147848	0.483755	1e-05	BIN1	expression	subtype	Plasmablast	COV	Not_signif
jansen2021	expression_subtype_Plasmablast_COV	ENSG00000137845	882	0.00117874	0.857715	8.48e-05	0.0616223	0.0793994	0.141022	1.28849	1e-05	ADAM10	expression	subtype	Plasmablast	COV	Not_signif
jansen2021	expression_subtype_Plasmablast_IAV	ENSG00000095970	327	0.902681	0.0659752	0.0238933	0.0017406	0.00570953	0.00745013	3.2802	1e-05	TREM2	expression	subtype	Plasmablast	IAV	Not_signif
jansen2021	expression_subtype_Plasmablast_IAV	ENSG00000136717	1008	2.04e-37	0.877838	1.75e-38	0.0751934	0.046969	0.122162	0.624643	1e-05	BIN1	expression	subtype	Plasmablast	IAV	Not_signif
jansen2021	expression_subtype_Plasmablast_IAV	ENSG00000137642	555	2.39e-05	0.873178	1.32e-06	0.0481547	0.0786421	0.126797	1.63311	1e-05	SORL1	expression	subtype	Plasmablast	IAV	Not_signif
jansen2021	expression_subtype_Plasmablast_IAV	ENSG00000137845	882	0.00115196	0.83823	9.28e-05	0.0674272	0.0930981	0.160525	1.38072	1e-05	ADAM10	expression	subtype	Plasmablast	IAV	Not_signif
jansen2021	expression_subtype_Plasmablast_NS	ENSG00000136717	1008	1.89e-37	0.811535	1.87e-38	0.0804184	0.108046	0.188465	1.34355	1e-05	BIN1	expression	subtype	Plasmablast	NS	Not_signif
jansen2021	expression_subtype_Plasmablast_NS	ENSG00000137642	555	2.44e-05	0.890142	1.18e-06	0.0430512	0.0667814	0.109833	1.55121	1e-05	SORL1	expression	subtype	Plasmablast	NS	Not_signif
jansen2021	expression_subtype_Plasmablast_NS	ENSG00000137845	882	0.00119967	0.87294	9.08e-05	0.0660128	0.059757	0.12577	0.905233	1e-05	ADAM10	expression	subtype	Plasmablast	NS	Not_signif
jansen2021	expression_subtype_T-CD4-effector_COV	ENSG00000095970	327	0.900532	0.0658181	0.0265534	0.00193558	0.00516125	0.00709683	2.66652	1e-05	TREM2	expression	subtype	T-CD4-effector	COV	Not_signif
jansen2021	expression_subtype_T-CD4-effector_COV	ENSG00000136717	1008	7.25e-42	3.12e-05	2.32e-37	0.998461	0.00150826	0.999969	0.00151058	1e-05	BIN1	expression	subtype	T-CD4-effector	COV	Distinct
jansen2021	expression_subtype_T-CD4-effector_COV	ENSG00000137642	555	2.36e-05	0.861377	2.2e-06	0.0804419	0.058155	0.138597	0.722944	1e-05	SORL1	expression	subtype	T-CD4-effector	COV	Not_signif
jansen2021	expression_subtype_T-CD4-effector_COV	ENSG00000137845	882	0.00120698	0.878265	9.44e-05	0.0686107	0.0518232	0.120434	0.755323	1e-05	ADAM10	expression	subtype	T-CD4-effector	COV	Not_signif
jansen2021	expression_subtype_T-CD4-effector_IAV	ENSG00000095970	327	0.898976	0.0657043	0.0290594	0.00211975	0.00414089	0.00626065	1.95348	1e-05	TREM2	expression	subtype	T-CD4-effector	IAV	Not_signif
jansen2021	expression_subtype_T-CD4-effector_IAV	ENSG00000136717	1008	9.97e-42	4.29e-05	2.33e-37	0.999833	0.000124	0.999957	0.000124	1e-05	BIN1	expression	subtype	T-CD4-effector	IAV	Distinct
jansen2021	expression_subtype_T-CD4-effector_IAV	ENSG00000137642	555	2.4e-05	0.877712	1.59e-06	0.0581297	0.0641327	0.122262	1.10327	1e-05	SORL1	expression	subtype	T-CD4-effector	IAV	Not_signif
jansen2021	expression_subtype_T-CD4-effector_IAV	ENSG00000137845	882	0.00117553	0.85538	0.00011	0.0799417	0.0633927	0.143334	0.792987	1e-05	ADAM10	expression	subtype	T-CD4-effector	IAV	Not_signif
jansen2021	expression_subtype_T-CD4-effector_NS	ENSG00000095970	327	0.890215	0.065064	0.0371607	0.00271115	0.00484941	0.00756057	1.78869	1e-05	TREM2	expression	subtype	T-CD4-effector	NS	Not_signif
jansen2021	expression_subtype_T-CD4-effector_NS	ENSG00000136717	1008	2.83e-45	1.22e-08	2.33e-37	0.999999	1.06e-06	1	1.06e-06	1e-05	BIN1	expression	subtype	T-CD4-effector	NS	Distinct
jansen2021	expression_subtype_T-CD4-effector_NS	ENSG00000137642	555	2.37e-05	0.865598	1.4e-06	0.051144	0.0832331	0.134377	1.62743	1e-05	SORL1	expression	subtype	T-CD4-effector	NS	Not_signif
jansen2021	expression_subtype_T-CD4-effector_NS	ENSG00000137845	882	0.00115911	0.843429	0.000139	0.100991	0.0542824	0.155273	0.537498	1e-05	ADAM10	expression	subtype	T-CD4-effector	NS	Not_signif
jansen2021	expression_subtype_T-CD4-naive_COV	ENSG00000095970	327	0.899929	0.065774	0.0268109	0.00195402	0.00553203	0.00748605	2.8311	1e-05	TREM2	expression	subtype	T-CD4-naive	COV	Not_signif
jansen2021	expression_subtype_T-CD4-naive_COV	ENSG00000136717	1008	7.72e-38	0.33215	1.26e-37	0.539685	0.128165	0.66785	0.237481	1e-05	BIN1	expression	subtype	T-CD4-naive	COV	Not_signif
jansen2021	expression_subtype_T-CD4-naive_COV	ENSG00000137642	555	2.43e-05	0.889568	1.38e-06	0.0503687	0.0600374	0.110406	1.19196	1e-05	SORL1	expression	subtype	T-CD4-naive	COV	Not_signif
jansen2021	expression_subtype_T-CD4-naive_COV	ENSG00000137845	882	1.69e-07	0.000123	0.0013722	0.998488	1.64e-05	0.998505	1.64e-05	1e-05	ADAM10	expression	subtype	T-CD4-naive	COV	Distinct
jansen2021	expression_subtype_T-CD4-naive_IAV	ENSG00000095970	327	0.899173	0.0657187	0.026067	0.00189804	0.00714359	0.00904163	3.76367	1e-05	TREM2	expression	subtype	T-CD4-naive	IAV	Not_signif
jansen2021	expression_subtype_T-CD4-naive_IAV	ENSG00000136717	1008	1.51e-37	0.651165	2.47e-38	0.10616	0.242675	0.348835	2.28594	1e-05	BIN1	expression	subtype	T-CD4-naive	IAV	Not_signif
jansen2021	expression_subtype_T-CD4-naive_IAV	ENSG00000137642	555	2.4e-05	0.87736	1.51e-06	0.0550827	0.067532	0.122615	1.22601	1e-05	SORL1	expression	subtype	T-CD4-naive	IAV	Not_signif
jansen2021	expression_subtype_T-CD4-naive_IAV	ENSG00000137845	882	4.5e-05	0.0327729	0.00132361	0.963128	0.00273	0.965858	0.00283451	1e-05	ADAM10	expression	subtype	T-CD4-naive	IAV	Distinct
jansen2021	expression_subtype_T-CD4-naive_NS	ENSG00000095970	327	0.90381	0.0660577	0.0243468	0.00177545	0.00401018	0.00578563	2.25868	1e-05	TREM2	expression	subtype	T-CD4-naive	NS	Not_signif
jansen2021	expression_subtype_T-CD4-naive_NS	ENSG00000136717	1008	2.02e-41	8.67e-05	2.32e-37	0.999334	0.00058	0.999913	0.00058	1e-05	BIN1	expression	subtype	T-CD4-naive	NS	Distinct
jansen2021	expression_subtype_T-CD4-naive_NS	ENSG00000137642	555	2.43e-05	0.888088	1.3e-06	0.0474136	0.0644728	0.111886	1.3598	1e-05	SORL1	expression	subtype	T-CD4-naive	NS	Not_signif
jansen2021	expression_subtype_T-CD4-naive_NS	ENSG00000137845	882	0.00106139	0.772321	0.000191	0.138864	0.0875627	0.226427	0.630563	1e-05	ADAM10	expression	subtype	T-CD4-naive	NS	Not_signif
jansen2021	expression_subtype_T-CD8-central-effector-mem_COV	ENSG00000095970	327	0.901533	0.0658913	0.025783	0.00187951	0.00491272	0.00679223	2.61382	1e-05	TREM2	expression	subtype	T-CD8-central-effector-mem	COV	Not_signif
jansen2021	expression_subtype_T-CD8-central-effector-mem_COV	ENSG00000136717	1008	5.82e-39	0.0250102	2.23e-37	0.956749	0.0182409	0.97499	0.0190655	1e-05	BIN1	expression	subtype	T-CD8-central-effector-mem	COV	Distinct
jansen2021	expression_subtype_T-CD8-central-effector-mem_COV	ENSG00000137642	555	2.44e-05	0.891748	1.17e-06	0.042726	0.0655005	0.108227	1.53304	1e-05	SORL1	expression	subtype	T-CD8-central-effector-mem	COV	Not_signif
jansen2021	expression_subtype_T-CD8-central-effector-mem_COV	ENSG00000137845	882	0.00120924	0.879906	9.2e-05	0.0669168	0.0518755	0.118792	0.775224	1e-05	ADAM10	expression	subtype	T-CD8-central-effector-mem	COV	Not_signif
jansen2021	expression_subtype_T-CD8-central-effector-mem_IAV	ENSG00000095970	327	0.895958	0.0654837	0.0285208	0.00207656	0.00796129	0.0100379	3.83388	1e-05	TREM2	expression	subtype	T-CD8-central-effector-mem	IAV	Not_signif
jansen2021	expression_subtype_T-CD8-central-effector-mem_IAV	ENSG00000136717	1008	1.04e-37	0.448139	7.09e-38	0.304478	0.247383	0.551861	0.812484	1e-05	BIN1	expression	subtype	T-CD8-central-effector-mem	IAV	Not_signif
jansen2021	expression_subtype_T-CD8-central-effector-mem_IAV	ENSG00000137642	555	2.47e-05	0.901233	1.05e-06	0.0383162	0.0604246	0.0987408	1.577	1e-05	SORL1	expression	subtype	T-CD8-central-effector-mem	IAV	Not_signif
jansen2021	expression_subtype_T-CD8-central-effector-mem_IAV	ENSG00000137845	882	0.00106716	0.776521	0.000115	0.0838664	0.13843	0.222297	1.6506	1e-05	ADAM10	expression	subtype	T-CD8-central-effector-mem	IAV	Not_signif
jansen2021	expression_subtype_T-CD8-central-effector-mem_NS	ENSG00000095970	327	0.906026	0.0662196	0.0221447	0.00161452	0.00399489	0.00560941	2.47435	1e-05	TREM2	expression	subtype	T-CD8-central-effector-mem	NS	Not_signif
jansen2021	expression_subtype_T-CD8-central-effector-mem_NS	ENSG00000136717	1008	5.74e-45	2.47e-08	2.33e-37	1	4.98e-08	1	4.98e-08	1e-05	BIN1	expression	subtype	T-CD8-central-effector-mem	NS	Distinct
jansen2021	expression_subtype_T-CD8-central-effector-mem_NS	ENSG00000137642	555	2.4e-05	0.875592	1.82e-06	0.066308	0.0580744	0.124382	0.875828	1e-05	SORL1	expression	subtype	T-CD8-central-effector-mem	NS	Not_signif
jansen2021	expression_subtype_T-CD8-central-effector-mem_NS	ENSG00000137845	882	0.00107815	0.78452	0.000116	0.0842627	0.130024	0.214286	1.54307	1e-05	ADAM10	expression	subtype	T-CD8-central-effector-mem	NS	Not_signif
jansen2021	expression_subtype_T-CD8-effector-mem-reexpress-cd45RA_COV	ENSG00000095970	327	0.899274	0.0657261	0.0265825	0.00193638	0.00648098	0.00841736	3.34695	1e-05	TREM2	expression	subtype	T-CD8-effector-mem-reexpress-cd45RA	COV	Not_signif
jansen2021	expression_subtype_T-CD8-effector-mem-reexpress-cd45RA_COV	ENSG00000136717	1008	1.33e-37	0.573576	9.23e-38	0.396961	0.0294633	0.426424	0.0742223	1e-05	BIN1	expression	subtype	T-CD8-effector-mem-reexpress-cd45RA	COV	Not_signif
jansen2021	expression_subtype_T-CD8-effector-mem-reexpress-cd45RA_COV	ENSG00000137642	555	2.43e-05	0.889403	1.42e-06	0.0519959	0.0585751	0.110571	1.12653	1e-05	SORL1	expression	subtype	T-CD8-effector-mem-reexpress-cd45RA	COV	Not_signif
jansen2021	expression_subtype_T-CD8-effector-mem-reexpress-cd45RA_COV	ENSG00000137845	882	0.00120653	0.877931	8.56e-05	0.0622426	0.0585339	0.120776	0.940416	1e-05	ADAM10	expression	subtype	T-CD8-effector-mem-reexpress-cd45RA	COV	Not_signif
jansen2021	expression_subtype_T-CD8-effector-mem-reexpress-cd45RA_IAV	ENSG00000095970	327	0.889639	0.0650219	0.0336062	0.00244693	0.00928604	0.011733	3.79498	1e-05	TREM2	expression	subtype	T-CD8-effector-mem-reexpress-cd45RA	IAV	Not_signif
jansen2021	expression_subtype_T-CD8-effector-mem-reexpress-cd45RA_IAV	ENSG00000136717	1008	1.91e-37	0.822767	2.63e-38	0.11293	0.0643033	0.177233	0.569409	1e-05	BIN1	expression	subtype	T-CD8-effector-mem-reexpress-cd45RA	IAV	Not_signif
jansen2021	expression_subtype_T-CD8-effector-mem-reexpress-cd45RA_IAV	ENSG00000137642	555	2.33e-05	0.849979	1.25e-06	0.0455185	0.104478	0.149997	2.29529	1e-05	SORL1	expression	subtype	T-CD8-effector-mem-reexpress-cd45RA	IAV	Not_signif
jansen2021	expression_subtype_T-CD8-effector-mem-reexpress-cd45RA_IAV	ENSG00000137845	882	0.00117422	0.854426	9.21e-05	0.0669084	0.077399	0.144307	1.15679	1e-05	ADAM10	expression	subtype	T-CD8-effector-mem-reexpress-cd45RA	IAV	Not_signif
jansen2021	expression_subtype_T-CD8-effector-mem-reexpress-cd45RA_NS	ENSG00000095970	327	0.902243	0.0659431	0.0255072	0.00185982	0.00444685	0.00630667	2.39101	1e-05	TREM2	expression	subtype	T-CD8-effector-mem-reexpress-cd45RA	NS	Not_signif
jansen2021	expression_subtype_T-CD8-effector-mem-reexpress-cd45RA_NS	ENSG00000136717	1008	2.16e-39	0.00928065	2.28e-37	0.981674	0.00904498	0.990719	0.00921383	1e-05	BIN1	expression	subtype	T-CD8-effector-mem-reexpress-cd45RA	NS	Distinct
jansen2021	expression_subtype_T-CD8-effector-mem-reexpress-cd45RA_NS	ENSG00000137642	555	2.46e-05	0.897358	1.19e-06	0.0433132	0.0593029	0.102616	1.36917	1e-05	SORL1	expression	subtype	T-CD8-effector-mem-reexpress-cd45RA	NS	Not_signif
jansen2021	expression_subtype_T-CD8-effector-mem-reexpress-cd45RA_NS	ENSG00000137845	882	0.00121486	0.883995	8.46e-05	0.0615096	0.0531956	0.114705	0.864833	1e-05	ADAM10	expression	subtype	T-CD8-effector-mem-reexpress-cd45RA	NS	Not_signif
jansen2021	expression_subtype_T-CD8-naive_COV	ENSG00000095970	327	0.899177	0.065719	0.0280659	0.00204629	0.00499187	0.00703816	2.43947	1e-05	TREM2	expression	subtype	T-CD8-naive	COV	Not_signif
jansen2021	expression_subtype_T-CD8-naive_COV	ENSG00000136717	1008	1.98e-37	0.851744	2.35e-38	0.100964	0.0472923	0.148256	0.468406	1e-05	BIN1	expression	subtype	T-CD8-naive	COV	Not_signif
jansen2021	expression_subtype_T-CD8-naive_COV	ENSG00000137642	555	2.33e-05	0.851313	1.58e-06	0.0577867	0.0908751	0.148662	1.57259	1e-05	SORL1	expression	subtype	T-CD8-naive	COV	Not_signif
jansen2021	expression_subtype_T-CD8-naive_COV	ENSG00000137845	882	0.000978	0.711364	0.000308	0.224057	0.063293	0.287351	0.282486	1e-05	ADAM10	expression	subtype	T-CD8-naive	COV	Not_signif
jansen2021	expression_subtype_T-CD8-naive_IAV	ENSG00000095970	327	0.894446	0.0653733	0.0321369	0.00234312	0.00570075	0.00804387	2.43298	1e-05	TREM2	expression	subtype	T-CD8-naive	IAV	Not_signif
jansen2021	expression_subtype_T-CD8-naive_IAV	ENSG00000136717	1008	1.15e-37	0.496408	1.98e-38	0.0849024	0.41869	0.503592	4.93142	1e-05	BIN1	expression	subtype	T-CD8-naive	IAV	Suggestive
jansen2021	expression_subtype_T-CD8-naive_IAV	ENSG00000137642	555	2.41e-05	0.88061	1.24e-06	0.045341	0.0740236	0.119365	1.6326	1e-05	SORL1	expression	subtype	T-CD8-naive	IAV	Not_signif
jansen2021	expression_subtype_T-CD8-naive_IAV	ENSG00000137845	882	0.000236	0.172063	0.00110364	0.80304	0.0235572	0.826597	0.0293351	1e-05	ADAM10	expression	subtype	T-CD8-naive	IAV	Distinct
jansen2021	expression_subtype_T-CD8-naive_NS	ENSG00000095970	327	0.898501	0.0656696	0.0257746	0.00187563	0.00817942	0.0100551	4.36089	1e-05	TREM2	expression	subtype	T-CD8-naive	NS	Not_signif
jansen2021	expression_subtype_T-CD8-naive_NS	ENSG00000136717	1008	1.61e-37	0.690946	5.21e-38	0.224058	0.0849958	0.309054	0.379347	1e-05	BIN1	expression	subtype	T-CD8-naive	NS	Not_signif
jansen2021	expression_subtype_T-CD8-naive_NS	ENSG00000137642	555	2.37e-05	0.866914	1.18e-06	0.0430944	0.0899671	0.133062	2.08767	1e-05	SORL1	expression	subtype	T-CD8-naive	NS	Not_signif
jansen2021	expression_subtype_T-CD8-naive_NS	ENSG00000137845	882	0.00115432	0.839942	8.88e-05	0.0644925	0.094322	0.158815	1.46253	1e-05	ADAM10	expression	subtype	T-CD8-naive	NS	Not_signif
jansen2021	expression_subtype_T-gammadelta_COV	ENSG00000095970	327	0.881127	0.0643998	0.0456689	0.00333237	0.005472	0.00880437	1.64207	1e-05	TREM2	expression	subtype	T-gammadelta	COV	Not_signif
jansen2021	expression_subtype_T-gammadelta_COV	ENSG00000136717	1008	2.01e-37	0.863296	2.16e-38	0.0929851	0.0437188	0.136704	0.47017	1e-05	BIN1	expression	subtype	T-gammadelta	COV	Not_signif
jansen2021	expression_subtype_T-gammadelta_COV	ENSG00000137642	555	2.45e-05	0.895598	1.17e-06	0.0427897	0.0615862	0.104376	1.43928	1e-05	SORL1	expression	subtype	T-gammadelta	COV	Not_signif
jansen2021	expression_subtype_T-gammadelta_COV	ENSG00000137845	882	0.0012121	0.881988	8.68e-05	0.0631043	0.0536084	0.116713	0.849521	1e-05	ADAM10	expression	subtype	T-gammadelta	COV	Not_signif
jansen2021	expression_subtype_T-gammadelta_IAV	ENSG00000095970	327	0.901535	0.0658914	0.0243837	0.00177574	0.00641411	0.00818986	3.61208	1e-05	TREM2	expression	subtype	T-gammadelta	IAV	Not_signif
jansen2021	expression_subtype_T-gammadelta_IAV	ENSG00000136717	1008	1.93e-37	0.830536	1.82e-38	0.0782244	0.0912394	0.169464	1.16638	1e-05	BIN1	expression	subtype	T-gammadelta	IAV	Not_signif
jansen2021	expression_subtype_T-gammadelta_IAV	ENSG00000137642	555	2.43e-05	0.886226	1.1e-06	0.0402644	0.073484	0.113748	1.82504	1e-05	SORL1	expression	subtype	T-gammadelta	IAV	Not_signif
jansen2021	expression_subtype_T-gammadelta_IAV	ENSG00000137845	882	0.00120925	0.879912	8.6e-05	0.062525	0.0562674	0.118792	0.899919	1e-05	ADAM10	expression	subtype	T-gammadelta	IAV	Not_signif
jansen2021	expression_subtype_T-gammadelta_NS	ENSG00000095970	327	0.897287	0.0655809	0.029712	0.00216633	0.00525424	0.00742057	2.42541	1e-05	TREM2	expression	subtype	T-gammadelta	NS	Not_signif
jansen2021	expression_subtype_T-gammadelta_NS	ENSG00000136717	1008	1.96e-37	0.840752	1.92e-38	0.0825496	0.0766984	0.159248	0.92912	1e-05	BIN1	expression	subtype	T-gammadelta	NS	Not_signif
jansen2021	expression_subtype_T-gammadelta_NS	ENSG00000137642	555	2.44e-05	0.891447	1.18e-06	0.0432141	0.0653129	0.108527	1.51138	1e-05	SORL1	expression	subtype	T-gammadelta	NS	Not_signif
jansen2021	expression_subtype_T-gammadelta_NS	ENSG00000137845	882	0.00117988	0.858544	9.01e-05	0.065476	0.0747102	0.140186	1.14103	1e-05	ADAM10	expression	subtype	T-gammadelta	NS	Not_signif
jansen2021	expression_subtype_T-mucosal-assoc-invariant_COV	ENSG00000095970	327	0.89478	0.0653977	0.0325892	0.00237702	0.00485614	0.00723316	2.04295	1e-05	TREM2	expression	subtype	T-mucosal-assoc-invariant	COV	Not_signif
jansen2021	expression_subtype_T-mucosal-assoc-invariant_COV	ENSG00000136717	1008	2.01e-37	0.863442	2.1e-38	0.0904468	0.0461113	0.136558	0.509816	1e-05	BIN1	expression	subtype	T-mucosal-assoc-invariant	COV	Not_signif
jansen2021	expression_subtype_T-mucosal-assoc-invariant_COV	ENSG00000137642	555	2.39e-05	0.873046	1.08e-06	0.0395409	0.0873886	0.126929	2.21008	1e-05	SORL1	expression	subtype	T-mucosal-assoc-invariant	COV	Not_signif
jansen2021	expression_subtype_T-mucosal-assoc-invariant_COV	ENSG00000137845	882	0.00118079	0.859203	0.000115	0.0832924	0.0562089	0.139501	0.674839	1e-05	ADAM10	expression	subtype	T-mucosal-assoc-invariant	COV	Not_signif
jansen2021	expression_subtype_T-mucosal-assoc-invariant_IAV	ENSG00000095970	327	0.903412	0.0660286	0.0236373	0.00172241	0.00519928	0.00692169	3.01861	1e-05	TREM2	expression	subtype	T-mucosal-assoc-invariant	IAV	Not_signif
jansen2021	expression_subtype_T-mucosal-assoc-invariant_IAV	ENSG00000136717	1008	1.91e-37	0.82231	1.91e-38	0.0819234	0.0957671	0.17769	1.16898	1e-05	BIN1	expression	subtype	T-mucosal-assoc-invariant	IAV	Not_signif
jansen2021	expression_subtype_T-mucosal-assoc-invariant_IAV	ENSG00000137642	555	2.42e-05	0.884864	1.15e-06	0.0421127	0.0729979	0.115111	1.73339	1e-05	SORL1	expression	subtype	T-mucosal-assoc-invariant	IAV	Not_signif
jansen2021	expression_subtype_T-mucosal-assoc-invariant_IAV	ENSG00000137845	882	0.000977	0.710607	0.000108	0.0786124	0.209696	0.288308	2.66746	1e-05	ADAM10	expression	subtype	T-mucosal-assoc-invariant	IAV	Not_signif
jansen2021	expression_subtype_T-mucosal-assoc-invariant_NS	ENSG00000095970	327	0.903007	0.065999	0.0249474	0.00181913	0.00422715	0.00604628	2.32372	1e-05	TREM2	expression	subtype	T-mucosal-assoc-invariant	NS	Not_signif
jansen2021	expression_subtype_T-mucosal-assoc-invariant_NS	ENSG00000136717	1008	3.27e-41	0.000141	2.32e-37	0.998536	0.0013231	0.999859	0.00132504	1e-05	BIN1	expression	subtype	T-mucosal-assoc-invariant	NS	Distinct
jansen2021	expression_subtype_T-mucosal-assoc-invariant_NS	ENSG00000137642	555	2.34e-05	0.854348	1.18e-06	0.0431757	0.102451	0.145627	2.37289	1e-05	SORL1	expression	subtype	T-mucosal-assoc-invariant	NS	Not_signif
jansen2021	expression_subtype_T-mucosal-assoc-invariant_NS	ENSG00000137845	882	0.00111426	0.810793	0.000107	0.0776978	0.110288	0.187986	1.41945	1e-05	ADAM10	expression	subtype	T-mucosal-assoc-invariant	NS	Not_signif
jansen2021	expression_subtype_T-reg_COV	ENSG00000095970	327	0.903142	0.0660088	0.0249479	0.00181931	0.00408218	0.00590149	2.24381	1e-05	TREM2	expression	subtype	T-reg	COV	Not_signif
jansen2021	expression_subtype_T-reg_COV	ENSG00000136717	1008	1.94e-37	0.834895	2.64e-38	0.113403	0.0517021	0.165105	0.455916	1e-05	BIN1	expression	subtype	T-reg	COV	Not_signif
jansen2021	expression_subtype_T-reg_COV	ENSG00000137642	555	2.46e-05	0.899378	1.13e-06	0.0412784	0.0593179	0.100596	1.43702	1e-05	SORL1	expression	subtype	T-reg	COV	Not_signif
jansen2021	expression_subtype_T-reg_COV	ENSG00000137845	882	0.0011964	0.870561	9.51e-05	0.0691673	0.05898	0.128147	0.852714	1e-05	ADAM10	expression	subtype	T-reg	COV	Not_signif
jansen2021	expression_subtype_T-reg_IAV	ENSG00000095970	327	0.899118	0.0657147	0.0259795	0.00189149	0.00729641	0.00918791	3.85749	1e-05	TREM2	expression	subtype	T-reg	IAV	Not_signif
jansen2021	expression_subtype_T-reg_IAV	ENSG00000136717	1008	1.96e-37	0.843897	2.13e-38	0.0914593	0.0646438	0.156103	0.706804	1e-05	BIN1	expression	subtype	T-reg	IAV	Not_signif
jansen2021	expression_subtype_T-reg_IAV	ENSG00000137642	555	2.43e-05	0.888271	1.45e-06	0.0527985	0.0589049	0.111703	1.11565	1e-05	SORL1	expression	subtype	T-reg	IAV	Not_signif
jansen2021	expression_subtype_T-reg_IAV	ENSG00000137845	882	0.00118944	0.865499	9.93e-05	0.0722055	0.0610063	0.133212	0.844898	1e-05	ADAM10	expression	subtype	T-reg	IAV	Not_signif
jansen2021	expression_subtype_T-reg_NS	ENSG00000095970	327	0.903199	0.066013	0.0244161	0.00177993	0.00459175	0.00637168	2.57973	1e-05	TREM2	expression	subtype	T-reg	NS	Not_signif
jansen2021	expression_subtype_T-reg_NS	ENSG00000136717	1008	1.88e-37	0.807024	2.24e-38	0.0960712	0.0969052	0.192976	1.00868	1e-05	BIN1	expression	subtype	T-reg	NS	Not_signif
jansen2021	expression_subtype_T-reg_NS	ENSG00000137642	555	2.42e-05	0.885785	1.19e-06	0.0434127	0.0707767	0.114189	1.63032	1e-05	SORL1	expression	subtype	T-reg	NS	Not_signif
jansen2021	expression_subtype_T-reg_NS	ENSG00000137845	882	0.00121534	0.884344	8.31e-05	0.0604367	0.0539211	0.114358	0.892192	1e-05	ADAM10	expression	subtype	T-reg	NS	Not_signif

## Sheet: Supp Table 3
Supplementary table 3: Colocalisation results of genes causally implicated in AD in East Asian AD GWAS with multi-ancestry eQTL
GWAS_1	dataset	gene_2	nsnps	PP.H0.abf	PP.H1.abf	PP.H2.abf	PP.H3.abf	PP.H4.abf	sum_PPH3_PPH4	ratio_PPH4_PPH3	p12	gene_name	Eqtl_type	Cell_resolution	Cell_name	Treatment	Significant
shigemizu2021	expression_celltype_B-cell_COV	ENSG00000130203	118	3.66306e-124	0.901682	2.92769e-126	0.00711548	0.0912026	0.098318	12.8175	1e-05	APOE	expression	celltype	B-cell	COV	Not_signif
shigemizu2021	expression_celltype_B-cell_COV	ENSG00000137642	308	2.37294e-05	0.838864	8.54371e-07	0.0300721	0.131039	0.161111	4.35749	1e-05	SORL1	expression	celltype	B-cell	COV	Not_signif
shigemizu2021	expression_celltype_B-cell_IAV	ENSG00000130203	118	3.71426e-124	0.914285	4.43922e-126	0.0108525	0.0748625	0.085715	6.89817	1e-05	APOE	expression	celltype	B-cell	IAV	Not_signif
shigemizu2021	expression_celltype_B-cell_IAV	ENSG00000137642	308	2.36791e-05	0.837085	1.05356e-06	0.0371191	0.125771	0.16289	3.3883	1e-05	SORL1	expression	celltype	B-cell	IAV	Not_signif
shigemizu2021	expression_celltype_B-cell_NS	ENSG00000130203	118	3.31826e-124	0.816808	1.20319e-125	0.0294634	0.153729	0.183192	5.21763	1e-05	APOE	expression	celltype	B-cell	NS	Not_signif
shigemizu2021	expression_celltype_B-cell_NS	ENSG00000137642	308	1.90972e-05	0.675112	6.21705e-07	0.0216749	0.303193	0.324868	13.9882	1e-05	SORL1	expression	celltype	B-cell	NS	Not_signif
shigemizu2021	expression_celltype_Monocyte_COV	ENSG00000130203	118	8.09298e-127	0.00199213	4.0538e-124	0.997864	0.000143912	0.998008	0.00014422	1e-05	APOE	expression	celltype	Monocyte	COV	Distinct
shigemizu2021	expression_celltype_Monocyte_COV	ENSG00000137642	308	2.46528e-05	0.871507	7.88352e-07	0.0277686	0.100698	0.128467	3.62635	1e-05	SORL1	expression	celltype	Monocyte	COV	Not_signif
shigemizu2021	expression_celltype_Monocyte_IAV	ENSG00000130203	118	8.99845e-125	0.221502	3.10327e-124	0.763871	0.0146274	0.778498	0.0191491	1e-05	APOE	expression	celltype	Monocyte	IAV	Distinct
shigemizu2021	expression_celltype_Monocyte_IAV	ENSG00000137642	308	2.52383e-05	0.892206	8.18683e-07	0.0288626	0.0789053	0.107768	2.73382	1e-05	SORL1	expression	celltype	Monocyte	IAV	Not_signif
shigemizu2021	expression_celltype_Monocyte_NS	ENSG00000130203	118	4.55341e-125	0.112085	3.5762e-124	0.880294	0.00762167	0.887915	0.0086581	1e-05	APOE	expression	celltype	Monocyte	NS	Distinct
shigemizu2021	expression_celltype_Monocyte_NS	ENSG00000137642	308	2.53716e-05	0.896919	6.39745e-07	0.0225353	0.0805194	0.103055	3.57303	1e-05	SORL1	expression	celltype	Monocyte	NS	Not_signif
shigemizu2021	expression_celltype_NK_COV	ENSG00000130203	118	3.77195e-124	0.928487	4.41819e-126	0.0108149	0.0606982	0.0715132	5.61245	1e-05	APOE	expression	celltype	NK	COV	Not_signif
shigemizu2021	expression_celltype_NK_COV	ENSG00000137642	308	2.54862e-05	0.900971	8.14601e-07	0.0287269	0.0702756	0.0990025	2.44633	1e-05	SORL1	expression	celltype	NK	COV	Not_signif
shigemizu2021	expression_celltype_NK_IAV	ENSG00000130203	118	3.75597e-124	0.924552	4.99821e-126	0.0122402	0.0632077	0.0754478	5.16396	1e-05	APOE	expression	celltype	NK	IAV	Not_signif
shigemizu2021	expression_celltype_NK_IAV	ENSG00000137642	308	2.52414e-05	0.892316	6.76807e-07	0.0238422	0.0838161	0.107658	3.51545	1e-05	SORL1	expression	celltype	NK	IAV	Not_signif
shigemizu2021	expression_celltype_NK_NS	ENSG00000130203	118	3.72221e-124	0.916241	4.02377e-126	0.0098308	0.0739281	0.0837589	7.52005	1e-05	APOE	expression	celltype	NK	NS	Not_signif
shigemizu2021	expression_celltype_NK_NS	ENSG00000137642	308	2.30597e-05	0.815191	6.73404e-07	0.0236446	0.16114	0.184785	6.81511	1e-05	SORL1	expression	celltype	NK	NS	Not_signif
shigemizu2021	expression_celltype_T-CD4_COV	ENSG00000130203	118	3.71196e-124	0.913719	4.42171e-126	0.0108088	0.0754726	0.0862814	6.98251	1e-05	APOE	expression	celltype	T-CD4	COV	Not_signif
shigemizu2021	expression_celltype_T-CD4_COV	ENSG00000137642	308	2.52468e-05	0.892506	7.96612e-07	0.0280819	0.0793865	0.107468	2.82696	1e-05	SORL1	expression	celltype	T-CD4	COV	Not_signif
shigemizu2021	expression_celltype_T-CD4_IAV	ENSG00000130203	118	3.78214e-124	0.930995	3.45326e-126	0.00843982	0.0605653	0.0690051	7.17614	1e-05	APOE	expression	celltype	T-CD4	IAV	Not_signif
shigemizu2021	expression_celltype_T-CD4_IAV	ENSG00000137642	308	2.43345e-05	0.860255	1.20636e-06	0.0425491	0.0971705	0.13972	2.28373	1e-05	SORL1	expression	celltype	T-CD4	IAV	Not_signif
shigemizu2021	expression_celltype_T-CD4_NS	ENSG00000130203	118	3.77488e-124	0.929207	4.1251e-126	0.0100935	0.0606997	0.0707932	6.01376	1e-05	APOE	expression	celltype	T-CD4	NS	Not_signif
shigemizu2021	expression_celltype_T-CD4_NS	ENSG00000137642	308	2.51241e-05	0.888171	1.24983e-06	0.0441155	0.0676871	0.111803	1.53431	1e-05	SORL1	expression	celltype	T-CD4	NS	Not_signif
shigemizu2021	expression_celltype_T-CD8_COV	ENSG00000130203	118	3.78523e-124	0.931756	3.32925e-126	0.00813503	0.0601093	0.0682443	7.38894	1e-05	APOE	expression	celltype	T-CD8	COV	Not_signif
shigemizu2021	expression_celltype_T-CD8_COV	ENSG00000137642	308	2.57653e-05	0.910837	6.1889e-07	0.0218112	0.0673254	0.0891366	3.08673	1e-05	SORL1	expression	celltype	T-CD8	COV	Not_signif
shigemizu2021	expression_celltype_T-CD8_IAV	ENSG00000130203	118	3.713e-124	0.913975	1.11313e-125	0.0273416	0.0586838	0.0860254	2.14632	1e-05	APOE	expression	celltype	T-CD8	IAV	Not_signif
shigemizu2021	expression_celltype_T-CD8_IAV	ENSG00000137642	308	2.54695e-05	0.900379	6.30883e-07	0.0222252	0.0773696	0.0995948	3.48117	1e-05	SORL1	expression	celltype	T-CD8	IAV	Not_signif
shigemizu2021	expression_celltype_T-CD8_NS	ENSG00000130203	118	3.77279e-124	0.928692	4.46768e-126	0.0109371	0.0603712	0.0713083	5.51987	1e-05	APOE	expression	celltype	T-CD8	NS	Not_signif
shigemizu2021	expression_celltype_T-CD8_NS	ENSG00000137642	308	2.52282e-05	0.89185	6.06548e-07	0.0213555	0.0867691	0.108125	4.06308	1e-05	SORL1	expression	celltype	T-CD8	NS	Not_signif
shigemizu2021	expression_subtype_B-memory-k_COV	ENSG00000130203	118	3.732e-124	0.918652	3.77661e-126	0.00922421	0.0721233	0.0813475	7.81891	1e-05	APOE	expression	subtype	B-memory-k	COV	Not_signif
shigemizu2021	expression_subtype_B-memory-k_COV	ENSG00000137642	308	2.22551e-05	0.786746	1.07238e-06	0.0377347	0.175496	0.21323	4.65078	1e-05	SORL1	expression	subtype	B-memory-k	COV	Not_signif
shigemizu2021	expression_subtype_B-memory-k_IAV	ENSG00000130203	118	3.72954e-124	0.918046	8.86103e-126	0.0217517	0.060202	0.0819537	2.76769	1e-05	APOE	expression	subtype	B-memory-k	IAV	Not_signif
shigemizu2021	expression_subtype_B-memory-k_IAV	ENSG00000137642	308	2.53903e-05	0.897581	6.55536e-07	0.0230948	0.0792981	0.102393	3.4336	1e-05	SORL1	expression	subtype	B-memory-k	IAV	Not_signif
shigemizu2021	expression_subtype_B-memory-k_NS	ENSG00000130203	118	3.66963e-124	0.9033	3.57813e-126	0.00871977	0.0879801	0.0966999	10.0897	1e-05	APOE	expression	subtype	B-memory-k	NS	Not_signif
shigemizu2021	expression_subtype_B-memory-k_NS	ENSG00000137642	308	2.44089e-05	0.862887	8.60302e-07	0.030306	0.106782	0.137088	3.52344	1e-05	SORL1	expression	subtype	B-memory-k	NS	Not_signif
shigemizu2021	expression_subtype_B-memory-l_COV	ENSG00000130203	118	3.7859e-124	0.93192	3.21812e-126	0.00786136	0.0602183	0.0680797	7.66003	1e-05	APOE	expression	subtype	B-memory-l	COV	Not_signif
shigemizu2021	expression_subtype_B-memory-l_COV	ENSG00000137642	308	2.53915e-05	0.897623	6.25681e-07	0.0220383	0.0803129	0.102351	3.64424	1e-05	SORL1	expression	subtype	B-memory-l	COV	Not_signif
shigemizu2021	expression_subtype_B-memory-l_IAV	ENSG00000130203	118	3.65792e-124	0.900417	3.44541e-126	0.00838987	0.091193	0.0995829	10.8694	1e-05	APOE	expression	subtype	B-memory-l	IAV	Not_signif
shigemizu2021	expression_subtype_B-memory-l_IAV	ENSG00000137642	308	2.55489e-05	0.903187	7.10114e-07	0.0250317	0.0717551	0.0967868	2.86657	1e-05	SORL1	expression	subtype	B-memory-l	IAV	Not_signif
shigemizu2021	expression_subtype_B-memory-l_NS	ENSG00000130203	118	3.69686e-124	0.910003	3.85632e-126	0.00941195	0.0805849	0.0899969	8.56198	1e-05	APOE	expression	subtype	B-memory-l	NS	Not_signif
shigemizu2021	expression_subtype_B-memory-l_NS	ENSG00000137642	308	2.48716e-05	0.879245	7.85605e-07	0.0276791	0.0930502	0.120729	3.36175	1e-05	SORL1	expression	subtype	B-memory-l	NS	Not_signif
shigemizu2021	expression_subtype_B-naive-k_COV	ENSG00000130203	118	3.78145e-124	0.930824	3.16303e-126	0.00772452	0.0614515	0.069176	7.95537	1e-05	APOE	expression	subtype	B-naive-k	COV	Not_signif
shigemizu2021	expression_subtype_B-naive-k_COV	ENSG00000137642	308	2.53653e-05	0.896696	6.70179e-07	0.023612	0.0796664	0.103278	3.37397	1e-05	SORL1	expression	subtype	B-naive-k	COV	Not_signif
shigemizu2021	expression_subtype_B-naive-k_IAV	ENSG00000130203	118	3.7501e-124	0.923107	5.9439e-126	0.0145689	0.062324	0.0768929	4.27787	1e-05	APOE	expression	subtype	B-naive-k	IAV	Not_signif
shigemizu2021	expression_subtype_B-naive-k_IAV	ENSG00000137642	308	2.21017e-05	0.781326	1.31488e-06	0.0463105	0.172341	0.218651	3.72141	1e-05	SORL1	expression	subtype	B-naive-k	IAV	Not_signif
shigemizu2021	expression_subtype_B-naive-k_NS	ENSG00000130203	118	3.73601e-124	0.919638	3.58596e-126	0.00875542	0.0716063	0.0803617	8.17851	1e-05	APOE	expression	subtype	B-naive-k	NS	Not_signif
shigemizu2021	expression_subtype_B-naive-k_NS	ENSG00000137642	308	2.00361e-05	0.708304	7.49426e-07	0.0262277	0.265448	0.291676	10.1209	1e-05	SORL1	expression	subtype	B-naive-k	NS	Not_signif
shigemizu2021	expression_subtype_B-naive-l_COV	ENSG00000130203	118	3.76115e-124	0.925827	4.18706e-126	0.0102427	0.0639305	0.0741733	6.24154	1e-05	APOE	expression	subtype	B-naive-l	COV	Not_signif
shigemizu2021	expression_subtype_B-naive-l_COV	ENSG00000137642	308	2.43798e-05	0.861857	7.40557e-07	0.0260676	0.11205	0.138118	4.29844	1e-05	SORL1	expression	subtype	B-naive-l	COV	Not_signif
shigemizu2021	expression_subtype_B-naive-l_IAV	ENSG00000130203	118	3.75958e-124	0.925442	3.87686e-126	0.00947803	0.0650801	0.0745581	6.86641	1e-05	APOE	expression	subtype	B-naive-l	IAV	Not_signif
shigemizu2021	expression_subtype_B-naive-l_IAV	ENSG00000137642	308	2.53304e-05	0.895462	7.27159e-07	0.0256271	0.0788843	0.104511	3.07816	1e-05	SORL1	expression	subtype	B-naive-l	IAV	Not_signif
shigemizu2021	expression_subtype_B-naive-l_NS	ENSG00000130203	118	3.78469e-124	0.931622	3.3262e-126	0.00812736	0.0602503	0.0683777	7.41327	1e-05	APOE	expression	subtype	B-naive-l	NS	Not_signif
shigemizu2021	expression_subtype_B-naive-l_NS	ENSG00000137642	308	2.54209e-05	0.898661	6.56558e-07	0.023132	0.0781813	0.101313	3.37979	1e-05	SORL1	expression	subtype	B-naive-l	NS	Not_signif
shigemizu2021	expression_subtype_Dendritic-classic_COV	ENSG00000130203	118	3.70854e-124	0.912876	3.48755e-126	0.00850618	0.0786179	0.0871241	9.24244	1e-05	APOE	expression	subtype	Dendritic-classic	COV	Not_signif
shigemizu2021	expression_subtype_Dendritic-classic_COV	ENSG00000137642	308	2.54491e-05	0.899657	6.33636e-07	0.0223218	0.0779946	0.100316	3.49409	1e-05	SORL1	expression	subtype	Dendritic-classic	COV	Not_signif
shigemizu2021	expression_subtype_Dendritic-classic_IAV	ENSG00000130203	118	3.78308e-124	0.931225	2.97585e-126	0.00726369	0.0615113	0.068775	8.46833	1e-05	APOE	expression	subtype	Dendritic-classic	IAV	Not_signif
shigemizu2021	expression_subtype_Dendritic-classic_IAV	ENSG00000137642	308	2.51932e-05	0.890614	6.83374e-07	0.0240729	0.0852871	0.10936	3.54287	1e-05	SORL1	expression	subtype	Dendritic-classic	IAV	Not_signif
shigemizu2021	expression_subtype_Dendritic-classic_NS	ENSG00000130203	118	3.73457e-124	0.919284	3.12645e-126	0.00762283	0.0730933	0.0807161	9.58874	1e-05	APOE	expression	subtype	Dendritic-classic	NS	Not_signif
shigemizu2021	expression_subtype_Dendritic-classic_NS	ENSG00000137642	308	2.54664e-05	0.90027	6.67545e-07	0.0235224	0.0761816	0.0997039	3.23868	1e-05	SORL1	expression	subtype	Dendritic-classic	NS	Not_signif
shigemizu2021	expression_subtype_Dendritic-plasmacytoid_COV	ENSG00000130203	118	3.43284e-124	0.845011	4.73463e-126	0.0115111	0.143478	0.154989	12.4644	1e-05	APOE	expression	subtype	Dendritic-plasmacytoid	COV	Not_signif
shigemizu2021	expression_subtype_Dendritic-plasmacytoid_COV	ENSG00000137642	308	2.52087e-05	0.891159	6.88941e-07	0.0242704	0.0845451	0.108815	3.48346	1e-05	SORL1	expression	subtype	Dendritic-plasmacytoid	COV	Not_signif
shigemizu2021	expression_subtype_Dendritic-plasmacytoid_IAV	ENSG00000130203	118	3.71727e-124	0.915027	8.13391e-126	0.019957	0.0650164	0.0849734	3.25782	1e-05	APOE	expression	subtype	Dendritic-plasmacytoid	IAV	Not_signif
shigemizu2021	expression_subtype_Dendritic-plasmacytoid_IAV	ENSG00000137642	308	2.50196e-05	0.884475	7.1529e-07	0.0251961	0.0903031	0.115499	3.58401	1e-05	SORL1	expression	subtype	Dendritic-plasmacytoid	IAV	Not_signif
shigemizu2021	expression_subtype_Dendritic-plasmacytoid_NS	ENSG00000130203	118	3.57221e-124	0.879319	2.51944e-125	0.0619587	0.0587226	0.120681	0.94777	1e-05	APOE	expression	subtype	Dendritic-plasmacytoid	NS	Not_signif
shigemizu2021	expression_subtype_Dendritic-plasmacytoid_NS	ENSG00000137642	308	2.53137e-05	0.894872	6.90891e-07	0.0243431	0.0807593	0.105102	3.31754	1e-05	SORL1	expression	subtype	Dendritic-plasmacytoid	NS	Not_signif
shigemizu2021	expression_subtype_Mono-cd14_COV	ENSG00000130203	118	3.44754e-126	0.00848631	4.02565e-124	0.990934	0.0005794	0.991514	0.000584701	1e-05	APOE	expression	subtype	Mono-cd14	COV	Distinct
shigemizu2021	expression_subtype_Mono-cd14_COV	ENSG00000137642	308	2.48644e-05	0.87899	9.6191e-07	0.0339177	0.0870669	0.120985	2.56701	1e-05	SORL1	expression	subtype	Mono-cd14	COV	Not_signif
shigemizu2021	expression_subtype_Mono-cd14_IAV	ENSG00000130203	118	2.15222e-124	0.52978	1.76092e-124	0.433423	0.0367966	0.47022	0.0848975	1e-05	APOE	expression	subtype	Mono-cd14	IAV	Not_signif
shigemizu2021	expression_subtype_Mono-cd14_IAV	ENSG00000137642	308	2.53387e-05	0.895755	7.2308e-07	0.0254831	0.0787359	0.104219	3.08973	1e-05	SORL1	expression	subtype	Mono-cd14	IAV	Not_signif
shigemizu2021	expression_subtype_Mono-cd14_NS	ENSG00000130203	118	5.19818e-125	0.127956	3.50659e-124	0.863157	0.00888691	0.872044	0.0102958	1e-05	APOE	expression	subtype	Mono-cd14	NS	Distinct
shigemizu2021	expression_subtype_Mono-cd14_NS	ENSG00000137642	308	2.56075e-05	0.905259	6.3934e-07	0.0225293	0.072185	0.0947143	3.20405	1e-05	SORL1	expression	subtype	Mono-cd14	NS	Not_signif
shigemizu2021	expression_subtype_Mono-cd14-infected_IAV	ENSG00000130203	118	3.67196e-124	0.903872	1.45748e-125	0.0358164	0.0603115	0.0961279	1.68391	1e-05	APOE	expression	subtype	Mono-cd14-infected	IAV	Not_signif
shigemizu2021	expression_subtype_Mono-cd14-infected_IAV	ENSG00000137642	308	2.42697e-05	0.857965	1.88359e-06	0.0665119	0.0754969	0.142009	1.13509	1e-05	SORL1	expression	subtype	Mono-cd14-infected	IAV	Not_signif
shigemizu2021	expression_subtype_Mono-cd16_COV	ENSG00000130203	118	3.76372e-124	0.926461	3.70308e-126	0.00905084	0.0644885	0.0735394	7.12514	1e-05	APOE	expression	subtype	Mono-cd16	COV	Not_signif
shigemizu2021	expression_subtype_Mono-cd16_COV	ENSG00000137642	308	2.56589e-05	0.907076	6.2109e-07	0.0218853	0.0710128	0.0928982	3.24477	1e-05	SORL1	expression	subtype	Mono-cd16	COV	Not_signif
shigemizu2021	expression_subtype_Mono-cd16_IAV	ENSG00000130203	118	3.76162e-124	0.925942	4.82465e-126	0.0118139	0.062244	0.0740579	5.26871	1e-05	APOE	expression	subtype	Mono-cd16	IAV	Not_signif
shigemizu2021	expression_subtype_Mono-cd16_IAV	ENSG00000137642	308	2.55824e-05	0.904373	6.58066e-07	0.0231911	0.0724101	0.0956012	3.12232	1e-05	SORL1	expression	subtype	Mono-cd16	IAV	Not_signif
shigemizu2021	expression_subtype_Mono-cd16_NS	ENSG00000130203	118	3.77201e-124	0.9285	4.7681e-126	0.0116771	0.0598232	0.0715003	5.12312	1e-05	APOE	expression	subtype	Mono-cd16	NS	Not_signif
shigemizu2021	expression_subtype_Mono-cd16_NS	ENSG00000137642	308	2.55403e-05	0.902882	7.19291e-07	0.0253561	0.0717357	0.0970919	2.82913	1e-05	SORL1	expression	subtype	Mono-cd16	NS	Not_signif
shigemizu2021	expression_subtype_NK-CD56-bright_COV	ENSG00000130203	118	3.74241e-124	0.921213	6.03024e-126	0.0147797	0.064007	0.0787868	4.33073	1e-05	APOE	expression	subtype	NK-CD56-bright	COV	Not_signif
shigemizu2021	expression_subtype_NK-CD56-bright_COV	ENSG00000137642	308	2.56847e-05	0.907988	6.40783e-07	0.0225831	0.0694022	0.0919854	3.07319	1e-05	SORL1	expression	subtype	NK-CD56-bright	COV	Not_signif
shigemizu2021	expression_subtype_NK-CD56-bright_IAV	ENSG00000130203	118	3.66063e-124	0.901083	2.85812e-126	0.00694345	0.0919734	0.0989168	13.2461	1e-05	APOE	expression	subtype	NK-CD56-bright	IAV	Not_signif
shigemizu2021	expression_subtype_NK-CD56-bright_IAV	ENSG00000137642	308	2.51033e-05	0.887434	7.00434e-07	0.0246734	0.0878663	0.11254	3.56118	1e-05	SORL1	expression	subtype	NK-CD56-bright	IAV	Not_signif
shigemizu2021	expression_subtype_NK-CD56-bright_NS	ENSG00000130203	118	3.11246e-124	0.766149	3.194e-126	0.00763599	0.226215	0.233851	29.6248	1e-05	APOE	expression	subtype	NK-CD56-bright	NS	Not_signif
shigemizu2021	expression_subtype_NK-CD56-bright_NS	ENSG00000137642	308	2.38033e-05	0.841477	9.00523e-07	0.0317079	0.126791	0.158498	3.99871	1e-05	SORL1	expression	subtype	NK-CD56-bright	NS	Not_signif
shigemizu2021	expression_subtype_NK-CD56-dim_COV	ENSG00000130203	118	3.5256e-124	0.867845	3.23536e-126	0.0078397	0.124315	0.132155	15.8571	1e-05	APOE	expression	subtype	NK-CD56-dim	COV	Not_signif
shigemizu2021	expression_subtype_NK-CD56-dim_COV	ENSG00000137642	308	2.44169e-05	0.863169	1.96604e-06	0.0694348	0.0673695	0.136804	0.970256	1e-05	SORL1	expression	subtype	NK-CD56-dim	COV	Not_signif
shigemizu2021	expression_subtype_NK-CD56-dim_IAV	ENSG00000130203	118	3.76616e-124	0.927062	3.67977e-126	0.00899401	0.0639443	0.0729383	7.10965	1e-05	APOE	expression	subtype	NK-CD56-dim	IAV	Not_signif
shigemizu2021	expression_subtype_NK-CD56-dim_IAV	ENSG00000137642	308	2.52314e-05	0.891964	7.06833e-07	0.0249044	0.0831057	0.10801	3.33699	1e-05	SORL1	expression	subtype	NK-CD56-dim	IAV	Not_signif
shigemizu2021	expression_subtype_NK-CD56-dim_NS	ENSG00000130203	118	3.74944e-124	0.922945	6.63717e-126	0.016277	0.0607783	0.0770553	3.734	1e-05	APOE	expression	subtype	NK-CD56-dim	NS	Not_signif
shigemizu2021	expression_subtype_NK-CD56-dim_NS	ENSG00000137642	308	2.49492e-05	0.881986	6.37075e-07	0.0224259	0.095563	0.117989	4.26128	1e-05	SORL1	expression	subtype	NK-CD56-dim	NS	Not_signif
shigemizu2021	expression_subtype_NK-innate_lymphoid_COV	ENSG00000130203	118	3.78318e-124	0.931249	4.15879e-126	0.0101785	0.0585722	0.0687507	5.75449	1e-05	APOE	expression	subtype	NK-innate	lymphoid	Not_signif
shigemizu2021	expression_subtype_NK-innate_lymphoid_COV	ENSG00000137642	308	2.47929e-05	0.876461	7.32335e-07	0.0257913	0.0977223	0.123514	3.78896	1e-05	SORL1	expression	subtype	NK-innate	lymphoid	Not_signif
shigemizu2021	expression_subtype_NK-innate_lymphoid_IAV	ENSG00000130203	118	3.78033e-124	0.930548	3.55238e-126	0.00868361	0.0607686	0.0694522	6.99807	1e-05	APOE	expression	subtype	NK-innate	lymphoid	Not_signif
shigemizu2021	expression_subtype_NK-innate_lymphoid_IAV	ENSG00000137642	308	2.44239e-05	0.863418	7.73571e-07	0.0272374	0.109319	0.136556	4.01356	1e-05	SORL1	expression	subtype	NK-innate	lymphoid	Not_signif
shigemizu2021	expression_subtype_NK-innate_lymphoid_NS	ENSG00000137642	308	2.54888e-05	0.901061	6.99672e-07	0.0246601	0.0742524	0.0989125	3.01104	1e-05	SORL1	expression	subtype	NK-innate	lymphoid	Not_signif
shigemizu2021	expression_subtype_NK-memory-like_COV	ENSG00000130203	118	3.7033e-124	0.911587	1.15342e-125	0.0283321	0.0600807	0.0884128	2.12059	1e-05	APOE	expression	subtype	NK-memory-like	COV	Not_signif
shigemizu2021	expression_subtype_NK-memory-like_COV	ENSG00000137642	308	2.43166e-05	0.859625	6.59217e-07	0.023187	0.117163	0.14035	5.05295	1e-05	SORL1	expression	subtype	NK-memory-like	COV	Not_signif
shigemizu2021	expression_subtype_NK-memory-like_IAV	ENSG00000130203	118	3.60697e-124	0.887876	5.78536e-126	0.014143	0.0979812	0.112124	6.92789	1e-05	APOE	expression	subtype	NK-memory-like	IAV	Not_signif
shigemizu2021	expression_subtype_NK-memory-like_IAV	ENSG00000137642	308	2.56447e-05	0.906573	6.13513e-07	0.0216167	0.0717844	0.0934012	3.32078	1e-05	SORL1	expression	subtype	NK-memory-like	IAV	Not_signif
shigemizu2021	expression_subtype_NK-memory-like_NS	ENSG00000130203	118	3.77571e-124	0.929411	3.4621e-126	0.00846003	0.0621292	0.0705892	7.34385	1e-05	APOE	expression	subtype	NK-memory-like	NS	Not_signif
shigemizu2021	expression_subtype_NK-memory-like_NS	ENSG00000137642	308	2.49621e-05	0.882444	6.30188e-07	0.0221826	0.0953475	0.11753	4.29829	1e-05	SORL1	expression	subtype	NK-memory-like	NS	Not_signif
shigemizu2021	expression_subtype_Plasmablast_COV	ENSG00000130203	118	3.77022e-124	0.928059	3.09793e-126	0.00756134	0.0643796	0.071941	8.51432	1e-05	APOE	expression	subtype	Plasmablast	COV	Not_signif
shigemizu2021	expression_subtype_Plasmablast_IAV	ENSG00000130203	118	3.64175e-124	0.896437	4.50534e-126	0.0109976	0.0925656	0.103563	8.41691	1e-05	APOE	expression	subtype	Plasmablast	IAV	Not_signif
shigemizu2021	expression_subtype_Plasmablast_IAV	ENSG00000137642	308	2.52845e-05	0.893842	7.28642e-07	0.025678	0.0804544	0.106132	3.1332	1e-05	SORL1	expression	subtype	Plasmablast	IAV	Not_signif
shigemizu2021	expression_subtype_Plasmablast_NS	ENSG00000130203	118	3.788e-124	0.932436	3.15563e-126	0.00770789	0.0598557	0.0675636	7.76552	1e-05	APOE	expression	subtype	Plasmablast	NS	Not_signif
shigemizu2021	expression_subtype_Plasmablast_NS	ENSG00000137642	308	2.52156e-05	0.891405	6.65375e-07	0.0234368	0.0851327	0.108569	3.63245	1e-05	SORL1	expression	subtype	Plasmablast	NS	Not_signif
shigemizu2021	expression_subtype_T-CD4-effector_COV	ENSG00000130203	118	3.78316e-124	0.931246	3.43894e-126	0.00840479	0.0603495	0.0687543	7.18038	1e-05	APOE	expression	subtype	T-CD4-effector	COV	Not_signif
shigemizu2021	expression_subtype_T-CD4-effector_COV	ENSG00000137642	308	2.49932e-05	0.883544	1.44045e-06	0.0508561	0.0655737	0.11643	1.2894	1e-05	SORL1	expression	subtype	T-CD4-effector	COV	Not_signif
shigemizu2021	expression_subtype_T-CD4-effector_IAV	ENSG00000130203	118	3.68659e-124	0.907475	3.82763e-126	0.00933872	0.0831867	0.0925254	8.90772	1e-05	APOE	expression	subtype	T-CD4-effector	IAV	Not_signif
shigemizu2021	expression_subtype_T-CD4-effector_IAV	ENSG00000137642	308	2.46104e-05	0.870009	9.50152e-07	0.0334926	0.0964727	0.129965	2.88042	1e-05	SORL1	expression	subtype	T-CD4-effector	IAV	Not_signif
shigemizu2021	expression_subtype_T-CD4-effector_NS	ENSG00000130203	118	3.73056e-124	0.918298	3.65169e-126	0.00891604	0.0727858	0.0817019	8.16347	1e-05	APOE	expression	subtype	T-CD4-effector	NS	Not_signif
shigemizu2021	expression_subtype_T-CD4-effector_NS	ENSG00000137642	308	2.5346e-05	0.896015	8.48398e-07	0.0299179	0.074041	0.103959	2.4748	1e-05	SORL1	expression	subtype	T-CD4-effector	NS	Not_signif
shigemizu2021	expression_subtype_T-CD4-naive_COV	ENSG00000130203	118	3.61339e-124	0.889456	3.28006e-126	0.00797146	0.102573	0.110544	12.8675	1e-05	APOE	expression	subtype	T-CD4-naive	COV	Not_signif
shigemizu2021	expression_subtype_T-CD4-naive_COV	ENSG00000137642	308	2.44896e-05	0.86574	7.13871e-07	0.0251271	0.109108	0.134235	4.34222	1e-05	SORL1	expression	subtype	T-CD4-naive	COV	Not_signif
shigemizu2021	expression_subtype_T-CD4-naive_IAV	ENSG00000130203	118	3.76984e-124	0.927966	3.06642e-126	0.00748362	0.0645502	0.0720338	8.62554	1e-05	APOE	expression	subtype	T-CD4-naive	IAV	Not_signif
shigemizu2021	expression_subtype_T-CD4-naive_IAV	ENSG00000137642	308	2.50615e-05	0.885958	9.31862e-07	0.0328614	0.0811543	0.114016	2.4696	1e-05	SORL1	expression	subtype	T-CD4-naive	IAV	Not_signif
shigemizu2021	expression_subtype_T-CD4-naive_NS	ENSG00000130203	118	3.77577e-124	0.929425	3.87848e-126	0.00948599	0.0610888	0.0705748	6.43989	1e-05	APOE	expression	subtype	T-CD4-naive	NS	Not_signif
shigemizu2021	expression_subtype_T-CD4-naive_NS	ENSG00000137642	308	2.5447e-05	0.899586	7.38619e-07	0.0260368	0.0743512	0.100388	2.85562	1e-05	SORL1	expression	subtype	T-CD4-naive	NS	Not_signif
shigemizu2021	expression_subtype_T-CD8-central-effector-mem_COV	ENSG00000130203	118	3.76605e-124	0.927034	3.81132e-126	0.00931813	0.0636481	0.0729662	6.83056	1e-05	APOE	expression	subtype	T-CD8-central-effector-mem	COV	Not_signif
shigemizu2021	expression_subtype_T-CD8-central-effector-mem_COV	ENSG00000137642	308	2.55303e-05	0.90253	6.67558e-07	0.0235251	0.073919	0.0974441	3.14213	1e-05	SORL1	expression	subtype	T-CD8-central-effector-mem	COV	Not_signif
shigemizu2021	expression_subtype_T-CD8-central-effector-mem_IAV	ENSG00000130203	118	3.76795e-124	0.927502	3.8022e-126	0.00929613	0.0632019	0.072498	6.79873	1e-05	APOE	expression	subtype	T-CD8-central-effector-mem	IAV	Not_signif
shigemizu2021	expression_subtype_T-CD8-central-effector-mem_IAV	ENSG00000137642	308	2.56926e-05	0.908268	5.96352e-07	0.0210111	0.0706943	0.0917054	3.36461	1e-05	SORL1	expression	subtype	T-CD8-central-effector-mem	IAV	Not_signif
shigemizu2021	expression_subtype_T-CD8-central-effector-mem_NS	ENSG00000130203	118	3.77382e-124	0.928947	3.07503e-126	0.00750581	0.0635474	0.0710532	8.46643	1e-05	APOE	expression	subtype	T-CD8-central-effector-mem	NS	Not_signif
shigemizu2021	expression_subtype_T-CD8-central-effector-mem_NS	ENSG00000137642	308	2.4562e-05	0.8683	1.083e-06	0.038192	0.0934822	0.131674	2.44769	1e-05	SORL1	expression	subtype	T-CD8-central-effector-mem	NS	Not_signif
shigemizu2021	expression_subtype_T-CD8-effector-mem-reexpress-cd45RA_COV	ENSG00000130203	118	3.78495e-124	0.931687	3.15388e-126	0.00770284	0.0606102	0.0683131	7.86856	1e-05	APOE	expression	subtype	T-CD8-effector-mem-reexpress-cd45RA	COV	Not_signif
shigemizu2021	expression_subtype_T-CD8-effector-mem-reexpress-cd45RA_COV	ENSG00000137642	308	2.53329e-05	0.895552	7.77548e-07	0.0274103	0.077012	0.104422	2.8096	1e-05	SORL1	expression	subtype	T-CD8-effector-mem-reexpress-cd45RA	COV	Not_signif
shigemizu2021	expression_subtype_T-CD8-effector-mem-reexpress-cd45RA_IAV	ENSG00000130203	118	3.76255e-124	0.926173	4.4396e-126	0.0108654	0.0629616	0.073827	5.79471	1e-05	APOE	expression	subtype	T-CD8-effector-mem-reexpress-cd45RA	IAV	Not_signif
shigemizu2021	expression_subtype_T-CD8-effector-mem-reexpress-cd45RA_IAV	ENSG00000137642	308	2.52387e-05	0.89222	7.56579e-07	0.026665	0.0810892	0.107754	3.04104	1e-05	SORL1	expression	subtype	T-CD8-effector-mem-reexpress-cd45RA	IAV	Not_signif
shigemizu2021	expression_subtype_T-CD8-effector-mem-reexpress-cd45RA_NS	ENSG00000130203	118	3.65218e-124	0.899005	1.53151e-125	0.0376355	0.0633599	0.100995	1.68351	1e-05	APOE	expression	subtype	T-CD8-effector-mem-reexpress-cd45RA	NS	Not_signif
shigemizu2021	expression_subtype_T-CD8-effector-mem-reexpress-cd45RA_NS	ENSG00000137642	308	2.5455e-05	0.899869	6.27812e-07	0.022116	0.0779889	0.100105	3.52636	1e-05	SORL1	expression	subtype	T-CD8-effector-mem-reexpress-cd45RA	NS	Not_signif
shigemizu2021	expression_subtype_T-CD8-naive_COV	ENSG00000130203	118	3.77155e-124	0.928387	4.00853e-126	0.00980541	0.0618072	0.0716126	6.30337	1e-05	APOE	expression	subtype	T-CD8-naive	COV	Not_signif
shigemizu2021	expression_subtype_T-CD8-naive_COV	ENSG00000137642	308	2.4977e-05	0.882969	9.92769e-07	0.0350137	0.081991	0.117005	2.34169	1e-05	SORL1	expression	subtype	T-CD8-naive	COV	Not_signif
shigemizu2021	expression_subtype_T-CD8-naive_IAV	ENSG00000130203	118	3.7873e-124	0.932264	3.21357e-126	0.0078505	0.0598859	0.0677364	7.62829	1e-05	APOE	expression	subtype	T-CD8-naive	IAV	Not_signif
shigemizu2021	expression_subtype_T-CD8-naive_IAV	ENSG00000137642	308	2.50546e-05	0.885713	7.23042e-07	0.0254717	0.0887894	0.114261	3.4858	1e-05	SORL1	expression	subtype	T-CD8-naive	IAV	Not_signif
shigemizu2021	expression_subtype_T-CD8-naive_NS	ENSG00000130203	118	3.66004e-124	0.90094	6.48123e-126	0.0158707	0.0831896	0.0990603	5.24171	1e-05	APOE	expression	subtype	T-CD8-naive	NS	Not_signif
shigemizu2021	expression_subtype_T-CD8-naive_NS	ENSG00000137642	308	2.50197e-05	0.884478	6.68258e-07	0.0235318	0.0919646	0.115496	3.90809	1e-05	SORL1	expression	subtype	T-CD8-naive	NS	Not_signif
shigemizu2021	expression_subtype_T-gammadelta_COV	ENSG00000130203	118	3.77908e-124	0.930242	3.29484e-126	0.00804872	0.0617094	0.0697581	7.66698	1e-05	APOE	expression	subtype	T-gammadelta	COV	Not_signif
shigemizu2021	expression_subtype_T-gammadelta_COV	ENSG00000137642	308	2.55112e-05	0.901853	6.61977e-07	0.0233269	0.0747941	0.098121	3.20634	1e-05	SORL1	expression	subtype	T-gammadelta	COV	Not_signif
shigemizu2021	expression_subtype_T-gammadelta_IAV	ENSG00000130203	118	3.78846e-124	0.932549	2.87636e-126	0.00701988	0.060431	0.0674509	8.60855	1e-05	APOE	expression	subtype	T-gammadelta	IAV	Not_signif
shigemizu2021	expression_subtype_T-gammadelta_IAV	ENSG00000137642	308	2.56317e-05	0.906113	6.20497e-07	0.0218634	0.0719977	0.0938611	3.29307	1e-05	SORL1	expression	subtype	T-gammadelta	IAV	Not_signif
shigemizu2021	expression_subtype_T-gammadelta_NS	ENSG00000130203	118	3.75757e-124	0.924946	5.35432e-126	0.013118	0.0619356	0.0750536	4.72142	1e-05	APOE	expression	subtype	T-gammadelta	NS	Not_signif
shigemizu2021	expression_subtype_T-gammadelta_NS	ENSG00000137642	308	2.51116e-05	0.887727	6.71021e-07	0.0236329	0.0886145	0.112247	3.74963	1e-05	SORL1	expression	subtype	T-gammadelta	NS	Not_signif
shigemizu2021	expression_subtype_T-mucosal-assoc-invariant_COV	ENSG00000130203	118	3.75816e-124	0.925091	5.50565e-126	0.013491	0.0614177	0.0749088	4.55248	1e-05	APOE	expression	subtype	T-mucosal-assoc-invariant	COV	Not_signif
shigemizu2021	expression_subtype_T-mucosal-assoc-invariant_COV	ENSG00000137642	308	2.36136e-05	0.834772	5.84392e-07	0.0205143	0.14469	0.165204	7.05312	1e-05	SORL1	expression	subtype	T-mucosal-assoc-invariant	COV	Not_signif
shigemizu2021	expression_subtype_T-mucosal-assoc-invariant_IAV	ENSG00000130203	118	3.64645e-124	0.897593	5.40604e-126	0.0132181	0.0891894	0.102407	6.74753	1e-05	APOE	expression	subtype	T-mucosal-assoc-invariant	IAV	Not_signif
shigemizu2021	expression_subtype_T-mucosal-assoc-invariant_IAV	ENSG00000137642	308	2.54607e-05	0.900069	6.74228e-07	0.0237587	0.0761457	0.0999044	3.20496	1e-05	SORL1	expression	subtype	T-mucosal-assoc-invariant	IAV	Not_signif
shigemizu2021	expression_subtype_T-mucosal-assoc-invariant_NS	ENSG00000130203	118	3.7317e-124	0.918577	4.69006e-126	0.0114749	0.069948	0.0814229	6.09575	1e-05	APOE	expression	subtype	T-mucosal-assoc-invariant	NS	Not_signif
shigemizu2021	expression_subtype_T-mucosal-assoc-invariant_NS	ENSG00000137642	308	2.55677e-05	0.90385	6.52342e-07	0.022988	0.0731353	0.0961233	3.18145	1e-05	SORL1	expression	subtype	T-mucosal-assoc-invariant	NS	Not_signif
shigemizu2021	expression_subtype_T-reg_COV	ENSG00000130203	118	3.74178e-124	0.921059	3.59249e-126	0.00877294	0.0701684	0.0789413	7.99827	1e-05	APOE	expression	subtype	T-reg	COV	Not_signif
shigemizu2021	expression_subtype_T-reg_COV	ENSG00000137642	308	2.50129e-05	0.884239	6.08324e-07	0.0214107	0.0943248	0.115735	4.40549	1e-05	SORL1	expression	subtype	T-reg	COV	Not_signif
shigemizu2021	expression_subtype_T-reg_IAV	ENSG00000130203	118	3.6994e-124	0.910627	6.13026e-126	0.0150156	0.0743575	0.0893731	4.95201	1e-05	APOE	expression	subtype	T-reg	IAV	Not_signif
shigemizu2021	expression_subtype_T-reg_IAV	ENSG00000137642	308	2.43255e-05	0.859936	7.74711e-07	0.0272743	0.112764	0.140039	4.13445	1e-05	SORL1	expression	subtype	T-reg	IAV	Not_signif
shigemizu2021	expression_subtype_T-reg_NS	ENSG00000130203	118	3.78147e-124	0.930828	3.72203e-126	0.0091019	0.0600699	0.0691718	6.59971	1e-05	APOE	expression	subtype	T-reg	NS	Not_signif

## Sheet: Supp Table 4
Supplementary table 4: Colocalisation results of genes causally implicated in PD in European PD GWAS with Multi-ancestry eQTL
GWAS_1	dataset	gene_2	nsnps	PP.H0.abf	PP.H1.abf	PP.H2.abf	PP.H3.abf	PP.H4.abf	sum_PPH3_PPH4	ratio_PPH4_PPH3	p12	gene_name	Eqtl_type	Cell_resolution	Cell_name	Treatment	Significant
PD2019_ex23andMe	expression_celltype_B-cell_COV	ENSG00000129003	964	0.0778743	0.0277703	0.653464	0.23302	0.00787124	0.240891	0.0337792	1e-05	VPS13C	expression	celltype	B-cell	COV	Not_signif
PD2019_ex23andMe	expression_celltype_B-cell_COV	ENSG00000145335	924	3.11407e-35	0.756051	8.09812e-36	0.196563	0.0473855	0.243949	0.24107	1e-05	SNCA	expression	celltype	B-cell	COV	Not_signif
PD2019_ex23andMe	expression_celltype_B-cell_COV	ENSG00000177628	196	0.173372	0.746962	0.0037499	0.0160963	0.0598196	0.0759159	3.71634	1e-05	GBA	expression	celltype	B-cell	COV	Not_signif
PD2019_ex23andMe	expression_celltype_B-cell_COV	ENSG00000188906	1168	0.00185965	0.437186	0.00214703	0.504693	0.054114	0.558807	0.107221	1e-05	LRRK2	expression	celltype	B-cell	COV	Not_signif
PD2019_ex23andMe	expression_celltype_B-cell_IAV	ENSG00000129003	964	0.000556946	0.000198609	0.731874	0.260983	0.00638787	0.267371	0.0244762	1e-05	VPS13C	expression	celltype	B-cell	IAV	Not_signif
PD2019_ex23andMe	expression_celltype_B-cell_IAV	ENSG00000145335	924	2.26619e-35	0.550198	1.64284e-35	0.398806	0.0509959	0.449802	0.127872	1e-05	SNCA	expression	celltype	B-cell	IAV	Not_signif
PD2019_ex23andMe	expression_celltype_B-cell_IAV	ENSG00000177628	196	0.17446	0.751648	0.00248153	0.0106307	0.0607792	0.0714099	5.71732	1e-05	GBA	expression	celltype	B-cell	IAV	Not_signif
PD2019_ex23andMe	expression_celltype_B-cell_IAV	ENSG00000188906	1168	0.00210692	0.495317	0.00162189	0.381171	0.119784	0.500954	0.314252	1e-05	LRRK2	expression	celltype	B-cell	IAV	Not_signif
PD2019_ex23andMe	expression_celltype_B-cell_NS	ENSG00000129003	964	0.0193252	0.00689144	0.712465	0.254061	0.00725756	0.261318	0.0285663	1e-05	VPS13C	expression	celltype	B-cell	NS	Not_signif
PD2019_ex23andMe	expression_celltype_B-cell_NS	ENSG00000145335	924	2.61074e-36	0.0633851	3.824e-35	0.928402	0.00821256	0.936615	0.00884591	1e-05	SNCA	expression	celltype	B-cell	NS	Distinct
PD2019_ex23andMe	expression_celltype_B-cell_NS	ENSG00000177628	196	0.171108	0.737205	0.00282128	0.0120785	0.0767877	0.0888662	6.35739	1e-05	GBA	expression	celltype	B-cell	NS	Not_signif
PD2019_ex23andMe	expression_celltype_B-cell_NS	ENSG00000188906	1168	0.00337178	0.792674	0.00048654	0.114292	0.0891755	0.203467	0.780244	1e-05	LRRK2	expression	celltype	B-cell	NS	Not_signif
PD2019_ex23andMe	expression_celltype_Monocyte_COV	ENSG00000129003	964	0.65706	0.23431	0.0641283	0.0228467	0.0216553	0.0445021	0.947852	1e-05	VPS13C	expression	celltype	Monocyte	COV	Not_signif
PD2019_ex23andMe	expression_celltype_Monocyte_COV	ENSG00000145335	924	3.38798e-35	0.822553	5.41796e-36	0.131494	0.0459531	0.177447	0.349469	1e-05	SNCA	expression	celltype	Monocyte	COV	Not_signif
PD2019_ex23andMe	expression_celltype_Monocyte_COV	ENSG00000177628	196	0.174043	0.749852	0.00282466	0.0121087	0.061172	0.0732807	5.05192	1e-05	GBA	expression	celltype	Monocyte	COV	Not_signif
PD2019_ex23andMe	expression_celltype_Monocyte_COV	ENSG00000188906	1168	0.000134039	0.0315112	0.00019348	0.0445618	0.923599	0.968161	20.7263	1e-05	LRRK2	expression	celltype	Monocyte	COV	Colocalised
PD2019_ex23andMe	expression_celltype_Monocyte_IAV	ENSG00000129003	964	0.663086	0.236459	0.0590311	0.0210303	0.0203935	0.0414238	0.969719	1e-05	VPS13C	expression	celltype	Monocyte	IAV	Not_signif
PD2019_ex23andMe	expression_celltype_Monocyte_IAV	ENSG00000145335	924	3.60805e-35	0.875983	3.1905e-36	0.0774142	0.0466029	0.124017	0.601994	1e-05	SNCA	expression	celltype	Monocyte	IAV	Not_signif
PD2019_ex23andMe	expression_celltype_Monocyte_IAV	ENSG00000177628	196	0.174691	0.752645	0.00259119	0.011105	0.0589674	0.0700724	5.31	1e-05	GBA	expression	celltype	Monocyte	IAV	Not_signif
PD2019_ex23andMe	expression_celltype_Monocyte_IAV	ENSG00000188906	1168	0.000966182	0.22714	0.00050679	0.118489	0.652898	0.771387	5.51022	1e-05	LRRK2	expression	celltype	Monocyte	IAV	Suggestive
PD2019_ex23andMe	expression_celltype_Monocyte_NS	ENSG00000129003	964	0.668113	0.238252	0.053753	0.0191478	0.0207345	0.0398823	1.08287	1e-05	VPS13C	expression	celltype	Monocyte	NS	Not_signif
PD2019_ex23andMe	expression_celltype_Monocyte_NS	ENSG00000145335	924	2.88807e-35	0.701181	1.07165e-35	0.260143	0.0386758	0.298819	0.148671	1e-05	SNCA	expression	celltype	Monocyte	NS	Not_signif
PD2019_ex23andMe	expression_celltype_Monocyte_NS	ENSG00000177628	196	0.165153	0.71155	0.00815224	0.0350432	0.080101	0.115144	2.28578	1e-05	GBA	expression	celltype	Monocyte	NS	Not_signif
PD2019_ex23andMe	expression_celltype_Monocyte_NS	ENSG00000188906	1168	0.00211977	0.498339	0.000392975	0.0919776	0.407171	0.499148	4.42685	1e-05	LRRK2	expression	celltype	Monocyte	NS	Not_signif
PD2019_ex23andMe	expression_celltype_NK_COV	ENSG00000129003	964	0.000140538	5.01165e-05	0.73221	0.261102	0.00649714	0.2676	0.0248835	1e-05	VPS13C	expression	celltype	NK	COV	Not_signif
PD2019_ex23andMe	expression_celltype_NK_COV	ENSG00000145335	924	4.2429e-41	1.03011e-06	4.11886e-35	0.999999	8.96911e-08	0.999999	8.96912e-08	1e-05	SNCA	expression	celltype	NK	COV	Distinct
PD2019_ex23andMe	expression_celltype_NK_COV	ENSG00000177628	196	0.173082	0.745711	0.00299562	0.012841	0.0653703	0.0782113	5.09073	1e-05	GBA	expression	celltype	NK	COV	Not_signif
PD2019_ex23andMe	expression_celltype_NK_COV	ENSG00000188906	1168	0.00359089	0.844185	0.000342594	0.0804691	0.0714124	0.151881	0.887451	1e-05	LRRK2	expression	celltype	NK	COV	Not_signif
PD2019_ex23andMe	expression_celltype_NK_IAV	ENSG00000129003	964	0.220418	0.078602	0.50821	0.181218	0.0115512	0.19277	0.063742	1e-05	VPS13C	expression	celltype	NK	IAV	Not_signif
PD2019_ex23andMe	expression_celltype_NK_IAV	ENSG00000145335	924	8.60735e-48	2.08974e-13	4.11886e-35	1	4.2691e-11	1	4.2691e-11	1e-05	SNCA	expression	celltype	NK	IAV	Distinct
PD2019_ex23andMe	expression_celltype_NK_IAV	ENSG00000177628	196	0.174879	0.753452	0.00268624	0.011516	0.0574668	0.0689828	4.99018	1e-05	GBA	expression	celltype	NK	IAV	Not_signif
PD2019_ex23andMe	expression_celltype_NK_IAV	ENSG00000188906	1168	0.00355059	0.834711	0.000370019	0.0869135	0.0744552	0.161369	0.856658	1e-05	LRRK2	expression	celltype	NK	IAV	Not_signif
PD2019_ex23andMe	expression_celltype_NK_NS	ENSG00000129003	964	0.63218	0.225438	0.0893634	0.0318462	0.0211731	0.0530193	0.664856	1e-05	VPS13C	expression	celltype	NK	NS	Not_signif
PD2019_ex23andMe	expression_celltype_NK_NS	ENSG00000145335	924	2.06688e-37	0.00501809	4.09708e-35	0.99471	0.000271955	0.994982	0.000273401	1e-05	SNCA	expression	celltype	NK	NS	Distinct
PD2019_ex23andMe	expression_celltype_NK_NS	ENSG00000177628	196	0.173562	0.747777	0.00244543	0.0104702	0.0657455	0.0762157	6.2793	1e-05	GBA	expression	celltype	NK	NS	Not_signif
PD2019_ex23andMe	expression_celltype_NK_NS	ENSG00000188906	1168	0.00345969	0.81334	0.000357964	0.0840552	0.0987876	0.182843	1.17527	1e-05	LRRK2	expression	celltype	NK	NS	Not_signif
PD2019_ex23andMe	expression_celltype_T-CD4_COV	ENSG00000129003	964	6.07281e-07	2.16559e-07	0.732466	0.261194	0.00633979	0.267534	0.0242724	1e-05	VPS13C	expression	celltype	T-CD4	COV	Not_signif
PD2019_ex23andMe	expression_celltype_T-CD4_COV	ENSG00000145335	924	9.4141e-44	2.28561e-09	4.11886e-35	1	1.26709e-09	1	1.26709e-09	1e-05	SNCA	expression	celltype	T-CD4	COV	Distinct
PD2019_ex23andMe	expression_celltype_T-CD4_COV	ENSG00000177628	196	0.174003	0.749678	0.00330055	0.0141613	0.0588577	0.073019	4.15624	1e-05	GBA	expression	celltype	T-CD4	COV	Not_signif
PD2019_ex23andMe	expression_celltype_T-CD4_COV	ENSG00000188906	1168	0.00323031	0.759414	0.000303402	0.071161	0.165891	0.237052	2.3312	1e-05	LRRK2	expression	celltype	T-CD4	COV	Not_signif
PD2019_ex23andMe	expression_celltype_T-CD4_IAV	ENSG00000129003	964	0.00572174	0.0020404	0.726508	0.259069	0.00666145	0.26573	0.0257131	1e-05	VPS13C	expression	celltype	T-CD4	IAV	Not_signif
PD2019_ex23andMe	expression_celltype_T-CD4_IAV	ENSG00000145335	924	8.90301e-43	2.16152e-08	4.11886e-35	1	2.2481e-09	1	2.2481e-09	1e-05	SNCA	expression	celltype	T-CD4	IAV	Distinct
PD2019_ex23andMe	expression_celltype_T-CD4_IAV	ENSG00000177628	196	0.174199	0.750523	0.00235393	0.0100789	0.0628447	0.0729236	6.23528	1e-05	GBA	expression	celltype	T-CD4	IAV	Not_signif
PD2019_ex23andMe	expression_celltype_T-CD4_IAV	ENSG00000188906	1168	0.00351691	0.826793	0.000466566	0.109626	0.0595978	0.169223	0.543648	1e-05	LRRK2	expression	celltype	T-CD4	IAV	Not_signif
PD2019_ex23andMe	expression_celltype_T-CD4_NS	ENSG00000129003	964	0.038854	0.0138555	0.692832	0.247059	0.00739977	0.254459	0.0299514	1e-05	VPS13C	expression	celltype	T-CD4	NS	Not_signif
PD2019_ex23andMe	expression_celltype_T-CD4_NS	ENSG00000145335	924	6.94837e-36	0.168696	3.37518e-35	0.819432	0.0118717	0.831304	0.0144878	1e-05	SNCA	expression	celltype	T-CD4	NS	Distinct
PD2019_ex23andMe	expression_celltype_T-CD4_NS	ENSG00000177628	196	0.173764	0.748648	0.00251139	0.0107558	0.0643209	0.0750767	5.98009	1e-05	GBA	expression	celltype	T-CD4	NS	Not_signif
PD2019_ex23andMe	expression_celltype_T-CD4_NS	ENSG00000188906	1168	0.00345614	0.812507	0.000417898	0.0981584	0.0854606	0.183619	0.870639	1e-05	LRRK2	expression	celltype	T-CD4	NS	Not_signif
PD2019_ex23andMe	expression_celltype_T-CD8_COV	ENSG00000129003	964	0.35041	0.124958	0.375751	0.13398	0.0149015	0.148881	0.111222	1e-05	VPS13C	expression	celltype	T-CD8	COV	Not_signif
PD2019_ex23andMe	expression_celltype_T-CD8_COV	ENSG00000145335	924	3.31491e-35	0.804811	5.16381e-36	0.1253	0.0698893	0.195189	0.557776	1e-05	SNCA	expression	celltype	T-CD8	COV	Not_signif
PD2019_ex23andMe	expression_celltype_T-CD8_COV	ENSG00000177628	196	0.16803	0.723944	0.00430841	0.0184772	0.0852402	0.103717	4.61325	1e-05	GBA	expression	celltype	T-CD8	COV	Not_signif
PD2019_ex23andMe	expression_celltype_T-CD8_COV	ENSG00000188906	1168	0.00361489	0.849827	0.000348016	0.0817508	0.0644592	0.14621	0.788484	1e-05	LRRK2	expression	celltype	T-CD8	COV	Not_signif
PD2019_ex23andMe	expression_celltype_T-CD8_IAV	ENSG00000129003	964	0.00610086	0.00217559	0.72603	0.258898	0.00679498	0.265693	0.0262457	1e-05	VPS13C	expression	celltype	T-CD8	IAV	Not_signif
PD2019_ex23andMe	expression_celltype_T-CD8_IAV	ENSG00000145335	924	2.28638e-36	0.0555099	3.87777e-35	0.941464	0.00302616	0.94449	0.00321432	1e-05	SNCA	expression	celltype	T-CD8	IAV	Distinct
PD2019_ex23andMe	expression_celltype_T-CD8_IAV	ENSG00000177628	196	0.172069	0.741347	0.00510009	0.0219138	0.0595704	0.0814842	2.7184	1e-05	GBA	expression	celltype	T-CD8	IAV	Not_signif
PD2019_ex23andMe	expression_celltype_T-CD8_IAV	ENSG00000188906	1168	0.002957	0.695162	0.000595886	0.139926	0.16136	0.301285	1.15318	1e-05	LRRK2	expression	celltype	T-CD8	IAV	Not_signif
PD2019_ex23andMe	expression_celltype_T-CD8_NS	ENSG00000129003	964	0.575023	0.205055	0.140799	0.0501806	0.0289419	0.0791225	0.576755	1e-05	VPS13C	expression	celltype	T-CD8	NS	Not_signif
PD2019_ex23andMe	expression_celltype_T-CD8_NS	ENSG00000145335	924	3.48664e-35	0.846506	2.54835e-36	0.0617785	0.091715	0.153494	1.48458	1e-05	SNCA	expression	celltype	T-CD8	NS	Not_signif
PD2019_ex23andMe	expression_celltype_T-CD8_NS	ENSG00000177628	196	0.164638	0.709329	0.00234876	0.0100058	0.113679	0.123685	11.3613	1e-05	GBA	expression	celltype	T-CD8	NS	Not_signif
PD2019_ex23andMe	expression_celltype_T-CD8_NS	ENSG00000188906	1168	0.00321317	0.755386	0.000364672	0.0855754	0.155461	0.241036	1.81665	1e-05	LRRK2	expression	celltype	T-CD8	NS	Not_signif
PD2019_ex23andMe	expression_subtype_B-memory-k_COV	ENSG00000129003	964	0.55734	0.19875	0.165189	0.0588873	0.0198337	0.0787209	0.336808	1e-05	VPS13C	expression	subtype	B-memory-k	COV	Not_signif
PD2019_ex23andMe	expression_subtype_B-memory-k_COV	ENSG00000145335	924	3.64966e-35	0.886084	2.63122e-36	0.0638321	0.0500842	0.113916	0.784624	1e-05	SNCA	expression	subtype	B-memory-k	COV	Not_signif
PD2019_ex23andMe	expression_subtype_B-memory-k_COV	ENSG00000177628	196	0.173803	0.748816	0.00353308	0.0151633	0.058685	0.0738483	3.87019	1e-05	GBA	expression	subtype	B-memory-k	COV	Not_signif
PD2019_ex23andMe	expression_subtype_B-memory-k_COV	ENSG00000188906	1168	0.00327665	0.77031	0.000632812	0.148691	0.0770897	0.225781	0.518455	1e-05	LRRK2	expression	subtype	B-memory-k	COV	Not_signif
PD2019_ex23andMe	expression_subtype_B-memory-k_IAV	ENSG00000129003	964	0.363256	0.129539	0.364064	0.129813	0.0133282	0.143142	0.102672	1e-05	VPS13C	expression	subtype	B-memory-k	IAV	Not_signif
PD2019_ex23andMe	expression_subtype_B-memory-k_IAV	ENSG00000145335	924	2.94944e-35	0.716081	8.82251e-36	0.214128	0.0697915	0.283919	0.325934	1e-05	SNCA	expression	subtype	B-memory-k	IAV	Not_signif
PD2019_ex23andMe	expression_subtype_B-memory-k_IAV	ENSG00000177628	196	0.17444	0.751562	0.00282462	0.0121106	0.0590625	0.0711731	4.87694	1e-05	GBA	expression	subtype	B-memory-k	IAV	Not_signif
PD2019_ex23andMe	expression_subtype_B-memory-k_IAV	ENSG00000188906	1168	0.00232834	0.547372	0.000423896	0.0993033	0.350573	0.449876	3.53032	1e-05	LRRK2	expression	subtype	B-memory-k	IAV	Not_signif
PD2019_ex23andMe	expression_subtype_B-memory-k_NS	ENSG00000129003	964	0.642762	0.229212	0.0607321	0.0216116	0.0456822	0.0672938	2.11378	1e-05	VPS13C	expression	subtype	B-memory-k	NS	Not_signif
PD2019_ex23andMe	expression_subtype_B-memory-k_NS	ENSG00000145335	924	3.56821e-35	0.86631	3.28208e-36	0.0796302	0.05406	0.13369	0.678889	1e-05	SNCA	expression	subtype	B-memory-k	NS	Not_signif
PD2019_ex23andMe	expression_subtype_B-memory-k_NS	ENSG00000177628	196	0.174388	0.751337	0.00274684	0.0117748	0.059753	0.0715278	5.07464	1e-05	GBA	expression	subtype	B-memory-k	NS	Not_signif
PD2019_ex23andMe	expression_subtype_B-memory-k_NS	ENSG00000188906	1168	0.00339621	0.798418	0.000577645	0.135737	0.0618713	0.197608	0.455818	1e-05	LRRK2	expression	subtype	B-memory-k	NS	Not_signif
PD2019_ex23andMe	expression_subtype_B-memory-l_COV	ENSG00000129003	964	0.66708	0.237884	0.0544359	0.0193909	0.0212094	0.0406002	1.09378	1e-05	VPS13C	expression	subtype	B-memory-l	COV	Not_signif
PD2019_ex23andMe	expression_subtype_B-memory-l_COV	ENSG00000145335	924	3.45916e-35	0.839833	4.00789e-36	0.0972428	0.0629239	0.160167	0.64708	1e-05	SNCA	expression	subtype	B-memory-l	COV	Not_signif
PD2019_ex23andMe	expression_subtype_B-memory-l_COV	ENSG00000177628	196	0.173184	0.74615	0.00293087	0.0125623	0.0651729	0.0777352	5.18799	1e-05	GBA	expression	subtype	B-memory-l	COV	Not_signif
PD2019_ex23andMe	expression_subtype_B-memory-l_COV	ENSG00000188906	1168	0.00345108	0.811316	0.000501312	0.117787	0.0669444	0.184731	0.568352	1e-05	LRRK2	expression	subtype	B-memory-l	COV	Not_signif
PD2019_ex23andMe	expression_subtype_B-memory-l_IAV	ENSG00000129003	964	0.667064	0.237878	0.0539423	0.0192141	0.0219023	0.0411165	1.13991	1e-05	VPS13C	expression	subtype	B-memory-l	IAV	Not_signif
PD2019_ex23andMe	expression_subtype_B-memory-l_IAV	ENSG00000145335	924	3.61537e-35	0.877758	3.07046e-36	0.0744984	0.0477434	0.122242	0.640865	1e-05	SNCA	expression	subtype	B-memory-l	IAV	Not_signif
PD2019_ex23andMe	expression_subtype_B-memory-l_IAV	ENSG00000177628	196	0.17253	0.743331	0.00283715	0.0121545	0.0691476	0.0813021	5.68905	1e-05	GBA	expression	subtype	B-memory-l	IAV	Not_signif
PD2019_ex23andMe	expression_subtype_B-memory-l_IAV	ENSG00000188906	1168	0.0034731	0.816493	0.000489763	0.115074	0.0644698	0.179544	0.560245	1e-05	LRRK2	expression	subtype	B-memory-l	IAV	Not_signif
PD2019_ex23andMe	expression_subtype_B-memory-l_NS	ENSG00000129003	964	0.591749	0.21102	0.129679	0.0462227	0.0213297	0.0675524	0.461454	1e-05	VPS13C	expression	subtype	B-memory-l	NS	Not_signif
PD2019_ex23andMe	expression_subtype_B-memory-l_NS	ENSG00000145335	924	3.5503e-35	0.861961	2.78482e-36	0.0675409	0.0704985	0.138039	1.04379	1e-05	SNCA	expression	subtype	B-memory-l	NS	Not_signif
PD2019_ex23andMe	expression_subtype_B-memory-l_NS	ENSG00000177628	196	0.174152	0.750321	0.0026988	0.0115663	0.0612623	0.0728286	5.29661	1e-05	GBA	expression	subtype	B-memory-l	NS	Not_signif
PD2019_ex23andMe	expression_subtype_B-memory-l_NS	ENSG00000188906	1168	0.00366348	0.86125	0.000335956	0.0789243	0.055826	0.13475	0.707336	1e-05	LRRK2	expression	subtype	B-memory-l	NS	Not_signif
PD2019_ex23andMe	expression_subtype_B-naive-k_COV	ENSG00000129003	964	0.638411	0.22766	0.0815861	0.0290706	0.0232717	0.0523424	0.800524	1e-05	VPS13C	expression	subtype	B-naive-k	COV	Not_signif
PD2019_ex23andMe	expression_subtype_B-naive-k_COV	ENSG00000145335	924	2.71528e-35	0.659229	1.24589e-35	0.302445	0.0383255	0.340771	0.126719	1e-05	SNCA	expression	subtype	B-naive-k	COV	Not_signif
PD2019_ex23andMe	expression_subtype_B-naive-k_COV	ENSG00000177628	196	0.171074	0.737057	0.00281777	0.0120632	0.0769884	0.0890515	6.38211	1e-05	GBA	expression	subtype	B-naive-k	COV	Not_signif
PD2019_ex23andMe	expression_subtype_B-naive-k_COV	ENSG00000188906	1168	0.00349156	0.820833	0.000476573	0.111975	0.0632248	0.175199	0.564636	1e-05	LRRK2	expression	subtype	B-naive-k	COV	Not_signif
PD2019_ex23andMe	expression_subtype_B-naive-k_IAV	ENSG00000129003	964	0.553592	0.197413	0.169898	0.0605678	0.0185288	0.0790966	0.305918	1e-05	VPS13C	expression	subtype	B-naive-k	IAV	Not_signif
PD2019_ex23andMe	expression_subtype_B-naive-k_IAV	ENSG00000145335	924	3.62047e-35	0.878998	2.96407e-36	0.0719143	0.0490873	0.121002	0.68258	1e-05	SNCA	expression	subtype	B-naive-k	IAV	Not_signif
PD2019_ex23andMe	expression_subtype_B-naive-k_IAV	ENSG00000177628	196	0.172532	0.743341	0.00377185	0.0161865	0.064169	0.0803555	3.96434	1e-05	GBA	expression	subtype	B-naive-k	IAV	Not_signif
PD2019_ex23andMe	expression_subtype_B-naive-k_IAV	ENSG00000188906	1168	0.00336068	0.790065	0.000600417	0.141088	0.064886	0.205974	0.459899	1e-05	LRRK2	expression	subtype	B-naive-k	IAV	Not_signif
PD2019_ex23andMe	expression_subtype_B-naive-k_NS	ENSG00000129003	964	0.560351	0.199824	0.162021	0.0577573	0.020047	0.0778043	0.34709	1e-05	VPS13C	expression	subtype	B-naive-k	NS	Not_signif
PD2019_ex23andMe	expression_subtype_B-naive-k_NS	ENSG00000145335	924	8.33442e-36	0.202347	1.84974e-35	0.448742	0.348911	0.797653	0.777531	1e-05	SNCA	expression	subtype	B-naive-k	NS	Not_signif
PD2019_ex23andMe	expression_subtype_B-naive-k_NS	ENSG00000177628	196	0.174227	0.750642	0.0027958	0.0119851	0.0603509	0.0723361	5.03548	1e-05	GBA	expression	subtype	B-naive-k	NS	Not_signif
PD2019_ex23andMe	expression_subtype_B-naive-k_NS	ENSG00000188906	1168	0.00364776	0.857554	0.000339876	0.0798429	0.0586154	0.138458	0.734134	1e-05	LRRK2	expression	subtype	B-naive-k	NS	Not_signif
PD2019_ex23andMe	expression_subtype_B-naive-l_COV	ENSG00000129003	964	0.668279	0.238311	0.0549651	0.0195819	0.0188632	0.0384451	0.963297	1e-05	VPS13C	expression	subtype	B-naive-l	COV	Not_signif
PD2019_ex23andMe	expression_subtype_B-naive-l_COV	ENSG00000145335	924	3.16224e-35	0.767745	2.98551e-36	0.0723239	0.159931	0.232255	2.21132	1e-05	SNCA	expression	subtype	B-naive-l	COV	Not_signif
PD2019_ex23andMe	expression_subtype_B-naive-l_COV	ENSG00000177628	196	0.173063	0.745627	0.00287793	0.0123332	0.0660996	0.0784328	5.35946	1e-05	GBA	expression	subtype	B-naive-l	COV	Not_signif
PD2019_ex23andMe	expression_subtype_B-naive-l_COV	ENSG00000188906	1168	0.00349202	0.820942	0.000468872	0.110162	0.0649347	0.175097	0.589445	1e-05	LRRK2	expression	subtype	B-naive-l	COV	Not_signif
PD2019_ex23andMe	expression_subtype_B-naive-l_IAV	ENSG00000129003	964	0.650229	0.231874	0.0716161	0.0255178	0.0207627	0.0462805	0.813654	1e-05	VPS13C	expression	subtype	B-naive-l	IAV	Not_signif
PD2019_ex23andMe	expression_subtype_B-naive-l_IAV	ENSG00000145335	924	3.46137e-35	0.840371	4.2969e-36	0.104267	0.0553622	0.159629	0.530966	1e-05	SNCA	expression	subtype	B-naive-l	IAV	Not_signif
PD2019_ex23andMe	expression_subtype_B-naive-l_IAV	ENSG00000177628	196	0.174042	0.749845	0.00280141	0.0120084	0.0613035	0.0733119	5.10507	1e-05	GBA	expression	subtype	B-naive-l	IAV	Not_signif
PD2019_ex23andMe	expression_subtype_B-naive-l_IAV	ENSG00000188906	1168	0.00350013	0.822847	0.000464726	0.109189	0.0639998	0.173188	0.586139	1e-05	LRRK2	expression	subtype	B-naive-l	IAV	Not_signif
PD2019_ex23andMe	expression_subtype_B-naive-l_NS	ENSG00000129003	964	0.64533	0.230127	0.0777747	0.0277157	0.0190526	0.0467683	0.68743	1e-05	VPS13C	expression	subtype	B-naive-l	NS	Not_signif
PD2019_ex23andMe	expression_subtype_B-naive-l_NS	ENSG00000145335	924	3.33568e-35	0.809855	6.04322e-36	0.146677	0.0434675	0.190145	0.296348	1e-05	SNCA	expression	subtype	B-naive-l	NS	Not_signif
PD2019_ex23andMe	expression_subtype_B-naive-l_NS	ENSG00000177628	196	0.174752	0.752905	0.00266529	0.0114249	0.0582531	0.069678	5.09877	1e-05	GBA	expression	subtype	B-naive-l	NS	Not_signif
PD2019_ex23andMe	expression_subtype_B-naive-l_NS	ENSG00000188906	1168	0.00334309	0.785928	0.000455234	0.106918	0.103355	0.210273	0.96668	1e-05	LRRK2	expression	subtype	B-naive-l	NS	Not_signif
PD2019_ex23andMe	expression_subtype_Dendritic-classic_COV	ENSG00000129003	964	0.651592	0.23236	0.058271	0.0207426	0.0370336	0.0577762	1.78539	1e-05	VPS13C	expression	subtype	Dendritic-classic	COV	Not_signif
PD2019_ex23andMe	expression_subtype_Dendritic-classic_COV	ENSG00000145335	924	3.49405e-35	0.848304	4.24229e-36	0.102948	0.0487481	0.151696	0.473522	1e-05	SNCA	expression	subtype	Dendritic-classic	COV	Not_signif
PD2019_ex23andMe	expression_subtype_Dendritic-classic_COV	ENSG00000177628	196	0.173494	0.747488	0.00339139	0.0145505	0.061076	0.0756265	4.19753	1e-05	GBA	expression	subtype	Dendritic-classic	COV	Not_signif
PD2019_ex23andMe	expression_subtype_Dendritic-classic_COV	ENSG00000188906	1168	0.00365859	0.860099	0.000322575	0.0757742	0.0601455	0.13592	0.793747	1e-05	LRRK2	expression	subtype	Dendritic-classic	COV	Not_signif
PD2019_ex23andMe	expression_subtype_Dendritic-classic_IAV	ENSG00000129003	964	0.646396	0.230507	0.0647702	0.0230621	0.0352644	0.0583265	1.52911	1e-05	VPS13C	expression	subtype	Dendritic-classic	IAV	Not_signif
PD2019_ex23andMe	expression_subtype_Dendritic-classic_IAV	ENSG00000145335	924	3.64519e-35	0.884998	2.77986e-36	0.0674435	0.0475583	0.115002	0.705157	1e-05	SNCA	expression	subtype	Dendritic-classic	IAV	Not_signif
PD2019_ex23andMe	expression_subtype_Dendritic-classic_IAV	ENSG00000177628	196	0.17445	0.751606	0.00250805	0.0107451	0.0606903	0.0714354	5.64821	1e-05	GBA	expression	subtype	Dendritic-classic	IAV	Not_signif
PD2019_ex23andMe	expression_subtype_Dendritic-classic_IAV	ENSG00000188906	1168	0.00361016	0.848714	0.000353271	0.0829864	0.0643364	0.147323	0.775264	1e-05	LRRK2	expression	subtype	Dendritic-classic	IAV	Not_signif
PD2019_ex23andMe	expression_subtype_Dendritic-classic_NS	ENSG00000129003	964	0.658949	0.234984	0.0538225	0.0191602	0.0330847	0.052245	1.72674	1e-05	VPS13C	expression	subtype	Dendritic-classic	NS	Not_signif
PD2019_ex23andMe	expression_subtype_Dendritic-classic_NS	ENSG00000145335	924	3.5686e-35	0.866405	2.98692e-36	0.0724568	0.0611387	0.133595	0.843795	1e-05	SNCA	expression	subtype	Dendritic-classic	NS	Not_signif
PD2019_ex23andMe	expression_subtype_Dendritic-classic_NS	ENSG00000177628	196	0.173889	0.749189	0.00297203	0.0127435	0.0612062	0.0739497	4.80291	1e-05	GBA	expression	subtype	Dendritic-classic	NS	Not_signif
PD2019_ex23andMe	expression_subtype_Dendritic-classic_NS	ENSG00000188906	1168	0.00363366	0.854239	0.000362565	0.085179	0.0565853	0.141764	0.664311	1e-05	LRRK2	expression	subtype	Dendritic-classic	NS	Not_signif
PD2019_ex23andMe	expression_subtype_Dendritic-plasmacytoid_COV	ENSG00000129003	964	0.655842	0.233876	0.0614584	0.0218894	0.0269346	0.048824	1.23049	1e-05	VPS13C	expression	subtype	Dendritic-plasmacytoid	COV	Not_signif
PD2019_ex23andMe	expression_subtype_Dendritic-plasmacytoid_COV	ENSG00000145335	924	3.60278e-35	0.874703	3.03738e-36	0.0736914	0.051606	0.125297	0.700299	1e-05	SNCA	expression	subtype	Dendritic-plasmacytoid	COV	Not_signif
PD2019_ex23andMe	expression_subtype_Dendritic-plasmacytoid_COV	ENSG00000177628	196	0.172804	0.744511	0.00250467	0.0107217	0.0694586	0.0801803	6.47831	1e-05	GBA	expression	subtype	Dendritic-plasmacytoid	COV	Not_signif
PD2019_ex23andMe	expression_subtype_Dendritic-plasmacytoid_COV	ENSG00000188906	1168	0.00330166	0.77619	0.000345504	0.0810858	0.139077	0.220163	1.71519	1e-05	LRRK2	expression	subtype	Dendritic-plasmacytoid	COV	Not_signif
PD2019_ex23andMe	expression_subtype_Dendritic-plasmacytoid_IAV	ENSG00000129003	964	0.66153	0.235904	0.0593106	0.0211283	0.0221269	0.0432551	1.04726	1e-05	VPS13C	expression	subtype	Dendritic-plasmacytoid	IAV	Not_signif
PD2019_ex23andMe	expression_subtype_Dendritic-plasmacytoid_IAV	ENSG00000145335	924	3.62911e-35	0.881095	2.82613e-36	0.068564	0.0503409	0.118905	0.734218	1e-05	SNCA	expression	subtype	Dendritic-plasmacytoid	IAV	Not_signif
PD2019_ex23andMe	expression_subtype_Dendritic-plasmacytoid_IAV	ENSG00000177628	196	0.174958	0.753793	0.00282131	0.0120991	0.0563292	0.0684283	4.65566	1e-05	GBA	expression	subtype	Dendritic-plasmacytoid	IAV	Not_signif
PD2019_ex23andMe	expression_subtype_Dendritic-plasmacytoid_IAV	ENSG00000188906	1168	0.003651	0.858316	0.000348705	0.0819215	0.0557628	0.137684	0.680686	1e-05	LRRK2	expression	subtype	Dendritic-plasmacytoid	IAV	Not_signif
PD2019_ex23andMe	expression_subtype_Dendritic-plasmacytoid_NS	ENSG00000129003	964	0.632862	0.225681	0.0826876	0.0294574	0.0293124	0.0587698	0.995078	1e-05	VPS13C	expression	subtype	Dendritic-plasmacytoid	NS	Not_signif
PD2019_ex23andMe	expression_subtype_Dendritic-plasmacytoid_NS	ENSG00000145335	924	3.29771e-35	0.800636	6.23411e-36	0.151307	0.0480569	0.199364	0.317611	1e-05	SNCA	expression	subtype	Dendritic-plasmacytoid	NS	Not_signif
PD2019_ex23andMe	expression_subtype_Dendritic-plasmacytoid_NS	ENSG00000177628	196	0.172932	0.745065	0.00314697	0.0134931	0.0653626	0.0788557	4.84414	1e-05	GBA	expression	subtype	Dendritic-plasmacytoid	NS	Not_signif
PD2019_ex23andMe	expression_subtype_Dendritic-plasmacytoid_NS	ENSG00000188906	1168	0.00366863	0.86246	0.000328715	0.0772214	0.0563212	0.133543	0.729348	1e-05	LRRK2	expression	subtype	Dendritic-plasmacytoid	NS	Not_signif
PD2019_ex23andMe	expression_subtype_Mono-cd14_COV	ENSG00000129003	964	0.657738	0.234552	0.0608908	0.0216888	0.0251305	0.0468193	1.15869	1e-05	VPS13C	expression	subtype	Mono-cd14	COV	Not_signif
PD2019_ex23andMe	expression_subtype_Mono-cd14_COV	ENSG00000145335	924	3.36005e-35	0.815772	5.5893e-36	0.135651	0.048577	0.184228	0.358101	1e-05	SNCA	expression	subtype	Mono-cd14	COV	Not_signif
PD2019_ex23andMe	expression_subtype_Mono-cd14_COV	ENSG00000177628	196	0.173333	0.746793	0.00359423	0.0154246	0.0608553	0.0762799	3.94533	1e-05	GBA	expression	subtype	Mono-cd14	COV	Not_signif
PD2019_ex23andMe	expression_subtype_Mono-cd14_COV	ENSG00000188906	1168	0.000226267	0.0531933	0.000461071	0.107555	0.838564	0.946119	7.79662	1e-05	LRRK2	expression	subtype	Mono-cd14	COV	Colocalised
PD2019_ex23andMe	expression_subtype_Mono-cd14_IAV	ENSG00000129003	964	0.660306	0.235468	0.061809	0.022021	0.0203956	0.0424166	0.926192	1e-05	VPS13C	expression	subtype	Mono-cd14	IAV	Not_signif
PD2019_ex23andMe	expression_subtype_Mono-cd14_IAV	ENSG00000145335	924	3.60119e-35	0.874316	3.25925e-36	0.0790831	0.0466007	0.125684	0.589262	1e-05	SNCA	expression	subtype	Mono-cd14	IAV	Not_signif
PD2019_ex23andMe	expression_subtype_Mono-cd14_IAV	ENSG00000177628	196	0.171954	0.740852	0.00495422	0.0212839	0.0609561	0.08224	2.86395	1e-05	GBA	expression	subtype	Mono-cd14	IAV	Not_signif
PD2019_ex23andMe	expression_subtype_Mono-cd14_IAV	ENSG00000188906	1168	0.00226752	0.533072	0.000504611	0.118283	0.345872	0.464156	2.9241	1e-05	LRRK2	expression	subtype	Mono-cd14	IAV	Not_signif
PD2019_ex23andMe	expression_subtype_Mono-cd14_NS	ENSG00000129003	964	0.670509	0.239106	0.0525666	0.0187264	0.0190914	0.0378178	1.0195	1e-05	VPS13C	expression	subtype	Mono-cd14	NS	Not_signif
PD2019_ex23andMe	expression_subtype_Mono-cd14_NS	ENSG00000145335	924	3.32409e-35	0.807041	6.10092e-36	0.148077	0.0448822	0.192959	0.303101	1e-05	SNCA	expression	subtype	Mono-cd14	NS	Not_signif
PD2019_ex23andMe	expression_subtype_Mono-cd14_NS	ENSG00000177628	196	0.161607	0.696272	0.00968927	0.0416547	0.0907773	0.132432	2.17928	1e-05	GBA	expression	subtype	Mono-cd14	NS	Not_signif
PD2019_ex23andMe	expression_subtype_Mono-cd14_NS	ENSG00000188906	1168	0.00189021	0.444371	0.000306864	0.0716591	0.481773	0.553432	6.72312	1e-05	LRRK2	expression	subtype	Mono-cd14	NS	Suggestive
PD2019_ex23andMe	expression_subtype_Mono-cd14-infected_IAV	ENSG00000129003	964	0.669587	0.238778	0.0541376	0.0192875	0.0182101	0.0374976	0.944141	1e-05	VPS13C	expression	subtype	Mono-cd14-infected	IAV	Not_signif
PD2019_ex23andMe	expression_subtype_Mono-cd14-infected_IAV	ENSG00000145335	924	3.62067e-35	0.879046	2.83416e-36	0.0687572	0.0521972	0.120954	0.759153	1e-05	SNCA	expression	subtype	Mono-cd14-infected	IAV	Not_signif
PD2019_ex23andMe	expression_subtype_Mono-cd14-infected_IAV	ENSG00000177628	196	0.173397	0.747068	0.00240365	0.0102891	0.0668428	0.0771319	6.49648	1e-05	GBA	expression	subtype	Mono-cd14-infected	IAV	Not_signif
PD2019_ex23andMe	expression_subtype_Mono-cd14-infected_IAV	ENSG00000188906	1168	0.00224945	0.528824	0.000290155	0.0678118	0.400825	0.468636	5.91084	1e-05	LRRK2	expression	subtype	Mono-cd14-infected	IAV	Not_signif
PD2019_ex23andMe	expression_subtype_Mono-cd16_COV	ENSG00000129003	964	0.659148	0.235055	0.0623241	0.0222038	0.0212694	0.0434731	0.957917	1e-05	VPS13C	expression	subtype	Mono-cd16	COV	Not_signif
PD2019_ex23andMe	expression_subtype_Mono-cd16_COV	ENSG00000145335	924	3.58424e-35	0.870202	3.04388e-36	0.073845	0.0559529	0.129798	0.757708	1e-05	SNCA	expression	subtype	Mono-cd16	COV	Not_signif
PD2019_ex23andMe	expression_subtype_Mono-cd16_COV	ENSG00000177628	196	0.158906	0.684634	0.00237274	0.0100788	0.144009	0.154088	14.2884	1e-05	GBA	expression	subtype	Mono-cd16	COV	Not_signif
PD2019_ex23andMe	expression_subtype_Mono-cd16_COV	ENSG00000188906	1168	0.00350964	0.825082	0.000414942	0.0974755	0.0735175	0.170993	0.754215	1e-05	LRRK2	expression	subtype	Mono-cd16	COV	Not_signif
PD2019_ex23andMe	expression_subtype_Mono-cd16_IAV	ENSG00000129003	964	0.659099	0.235038	0.0571338	0.0203458	0.0283835	0.0487292	1.39505	1e-05	VPS13C	expression	subtype	Mono-cd16	IAV	Not_signif
PD2019_ex23andMe	expression_subtype_Mono-cd16_IAV	ENSG00000145335	924	3.54331e-35	0.860264	2.82913e-36	0.0686161	0.0711194	0.139736	1.03648	1e-05	SNCA	expression	subtype	Mono-cd16	IAV	Not_signif
PD2019_ex23andMe	expression_subtype_Mono-cd16_IAV	ENSG00000177628	196	0.172368	0.742634	0.00413067	0.0177335	0.0631336	0.0808671	3.56013	1e-05	GBA	expression	subtype	Mono-cd16	IAV	Not_signif
PD2019_ex23andMe	expression_subtype_Mono-cd16_IAV	ENSG00000188906	1168	0.00302595	0.711372	0.000389548	0.0913853	0.193828	0.285213	2.12099	1e-05	LRRK2	expression	subtype	Mono-cd16	IAV	Not_signif
PD2019_ex23andMe	expression_subtype_Mono-cd16_NS	ENSG00000129003	964	0.643833	0.229594	0.0678033	0.0241443	0.0346255	0.0587698	1.4341	1e-05	VPS13C	expression	subtype	Mono-cd16	NS	Not_signif
PD2019_ex23andMe	expression_subtype_Mono-cd16_NS	ENSG00000145335	924	3.07596e-35	0.746799	8.15428e-36	0.197919	0.0552827	0.253201	0.27932	1e-05	SNCA	expression	subtype	Mono-cd16	NS	Not_signif
PD2019_ex23andMe	expression_subtype_Mono-cd16_NS	ENSG00000177628	196	0.170852	0.736104	0.00548693	0.023576	0.0639814	0.0875574	2.71383	1e-05	GBA	expression	subtype	Mono-cd16	NS	Not_signif
PD2019_ex23andMe	expression_subtype_Mono-cd16_NS	ENSG00000188906	1168	0.0036025	0.846915	0.000373503	0.0877458	0.0613637	0.149109	0.699335	1e-05	LRRK2	expression	subtype	Mono-cd16	NS	Not_signif
PD2019_ex23andMe	expression_subtype_NK-CD56-bright_COV	ENSG00000129003	964	0.657142	0.234339	0.0668773	0.0238309	0.0178107	0.0416416	0.747378	1e-05	VPS13C	expression	subtype	NK-CD56-bright	COV	Not_signif
PD2019_ex23andMe	expression_subtype_NK-CD56-bright_COV	ENSG00000145335	924	3.90352e-37	0.00947717	4.07557e-35	0.989488	0.0010352	0.990523	0.0010462	1e-05	SNCA	expression	subtype	NK-CD56-bright	COV	Distinct
PD2019_ex23andMe	expression_subtype_NK-CD56-bright_COV	ENSG00000177628	196	0.174866	0.753398	0.00246288	0.0105524	0.0587205	0.0692729	5.56465	1e-05	GBA	expression	subtype	NK-CD56-bright	COV	Not_signif
PD2019_ex23andMe	expression_subtype_NK-CD56-bright_COV	ENSG00000188906	1168	0.00362009	0.851049	0.000322791	0.075816	0.0691916	0.145008	0.912626	1e-05	LRRK2	expression	subtype	NK-CD56-bright	COV	Not_signif
PD2019_ex23andMe	expression_subtype_NK-CD56-bright_IAV	ENSG00000129003	964	0.640734	0.228488	0.0579431	0.0206105	0.0522242	0.0728347	2.53386	1e-05	VPS13C	expression	subtype	NK-CD56-bright	IAV	Not_signif
PD2019_ex23andMe	expression_subtype_NK-CD56-bright_IAV	ENSG00000145335	924	3.39518e-41	8.24301e-07	4.11886e-35	0.999999	2.32867e-07	0.999999	2.32867e-07	1e-05	SNCA	expression	subtype	NK-CD56-bright	IAV	Distinct
PD2019_ex23andMe	expression_subtype_NK-CD56-bright_IAV	ENSG00000177628	196	0.174684	0.752613	0.00278542	0.0119428	0.0579749	0.0699177	4.85438	1e-05	GBA	expression	subtype	NK-CD56-bright	IAV	Not_signif
PD2019_ex23andMe	expression_subtype_NK-CD56-bright_IAV	ENSG00000188906	1168	0.00358376	0.842507	0.000351285	0.0825126	0.0710451	0.153558	0.86102	1e-05	LRRK2	expression	subtype	NK-CD56-bright	IAV	Not_signif
PD2019_ex23andMe	expression_subtype_NK-CD56-bright_NS	ENSG00000129003	964	0.657804	0.234575	0.0655337	0.0233508	0.0187362	0.042087	0.802378	1e-05	VPS13C	expression	subtype	NK-CD56-bright	NS	Not_signif
PD2019_ex23andMe	expression_subtype_NK-CD56-bright_NS	ENSG00000145335	924	3.45728e-35	0.839377	4.46478e-36	0.108346	0.0522771	0.160623	0.482501	1e-05	SNCA	expression	subtype	NK-CD56-bright	NS	Not_signif
PD2019_ex23andMe	expression_subtype_NK-CD56-bright_NS	ENSG00000177628	196	0.164947	0.710661	0.00230836	0.00983315	0.112251	0.122084	11.4155	1e-05	GBA	expression	subtype	NK-CD56-bright	NS	Not_signif
PD2019_ex23andMe	expression_subtype_NK-CD56-dim_COV	ENSG00000129003	964	0.300622	0.107203	0.427376	0.152392	0.0124071	0.164799	0.0814161	1e-05	VPS13C	expression	subtype	NK-CD56-dim	COV	Not_signif
PD2019_ex23andMe	expression_subtype_NK-CD56-dim_COV	ENSG00000145335	924	2.9463e-38	0.00071532	4.11557e-35	0.9992	8.47051e-05	0.999285	8.47729e-05	1e-05	SNCA	expression	subtype	NK-CD56-dim	COV	Distinct
PD2019_ex23andMe	expression_subtype_NK-CD56-dim_COV	ENSG00000177628	196	0.173677	0.748275	0.0024585	0.0105272	0.0650618	0.075589	6.18034	1e-05	GBA	expression	subtype	NK-CD56-dim	COV	Not_signif
PD2019_ex23andMe	expression_subtype_NK-CD56-dim_COV	ENSG00000188906	1168	0.0036388	0.855447	0.000349871	0.082193	0.0583712	0.140564	0.710173	1e-05	LRRK2	expression	subtype	NK-CD56-dim	COV	Not_signif
PD2019_ex23andMe	expression_subtype_NK-CD56-dim_IAV	ENSG00000129003	964	0.623627	0.222388	0.0746654	0.0265732	0.0527468	0.07932	1.98496	1e-05	VPS13C	expression	subtype	NK-CD56-dim	IAV	Not_signif
PD2019_ex23andMe	expression_subtype_NK-CD56-dim_IAV	ENSG00000145335	924	1.79706e-41	4.36299e-07	4.11886e-35	0.999999	1.84928e-07	1	1.84928e-07	1e-05	SNCA	expression	subtype	NK-CD56-dim	IAV	Distinct
PD2019_ex23andMe	expression_subtype_NK-CD56-dim_IAV	ENSG00000177628	196	0.172544	0.743393	0.00387343	0.0166248	0.0635651	0.0801899	3.82351	1e-05	GBA	expression	subtype	NK-CD56-dim	IAV	Not_signif
PD2019_ex23andMe	expression_subtype_NK-CD56-dim_IAV	ENSG00000188906	1168	0.0030591	0.719166	0.000285837	0.0669871	0.210501	0.277489	3.14242	1e-05	LRRK2	expression	subtype	NK-CD56-dim	IAV	Not_signif
PD2019_ex23andMe	expression_subtype_NK-CD56-dim_NS	ENSG00000129003	964	0.644346	0.229776	0.0782765	0.027894	0.0197077	0.0476017	0.70652	1e-05	VPS13C	expression	subtype	NK-CD56-dim	NS	Not_signif
PD2019_ex23andMe	expression_subtype_NK-CD56-dim_NS	ENSG00000145335	924	6.26359e-37	0.0152071	4.05215e-35	0.983802	0.000990506	0.984793	0.00100681	1e-05	SNCA	expression	subtype	NK-CD56-dim	NS	Distinct
PD2019_ex23andMe	expression_subtype_NK-CD56-dim_NS	ENSG00000177628	196	0.172512	0.743254	0.00272429	0.0116676	0.0698425	0.0815101	5.98603	1e-05	GBA	expression	subtype	NK-CD56-dim	NS	Not_signif
PD2019_ex23andMe	expression_subtype_NK-CD56-dim_NS	ENSG00000188906	1168	0.00298328	0.701342	0.000417271	0.0978991	0.197358	0.295257	2.01593	1e-05	LRRK2	expression	subtype	NK-CD56-dim	NS	Not_signif
PD2019_ex23andMe	expression_subtype_NK-innate-lymphoid_COV	ENSG00000129003	964	0.655123	0.233619	0.0666309	0.02374	0.0208868	0.0446267	0.879814	1e-05	VPS13C	expression	subtype	NK-innate-lymphoid	COV	Not_signif
PD2019_ex23andMe	expression_subtype_NK-innate-lymphoid_COV	ENSG00000145335	924	3.60727e-35	0.875793	3.01925e-36	0.073252	0.0509553	0.124207	0.695616	1e-05	SNCA	expression	subtype	NK-innate-lymphoid	COV	Not_signif
PD2019_ex23andMe	expression_subtype_NK-innate-lymphoid_COV	ENSG00000177628	196	0.168318	0.725185	0.00370114	0.0158592	0.0869364	0.102796	5.48177	1e-05	GBA	expression	subtype	NK-innate-lymphoid	COV	Not_signif
PD2019_ex23andMe	expression_subtype_NK-innate-lymphoid_IAV	ENSG00000129003	964	0.651677	0.232391	0.0711429	0.0253504	0.0194393	0.0447897	0.766825	1e-05	VPS13C	expression	subtype	NK-innate-lymphoid	IAV	Not_signif
PD2019_ex23andMe	expression_subtype_NK-innate-lymphoid_IAV	ENSG00000145335	924	3.05742e-35	0.742298	8.32484e-36	0.202059	0.0556427	0.257702	0.275378	1e-05	SNCA	expression	subtype	NK-innate-lymphoid	IAV	Not_signif
PD2019_ex23andMe	expression_subtype_NK-innate-lymphoid_NS	ENSG00000129003	964	0.644236	0.229737	0.0650478	0.0231585	0.0378205	0.060979	1.63312	1e-05	VPS13C	expression	subtype	NK-innate-lymphoid	NS	Not_signif
PD2019_ex23andMe	expression_subtype_NK-innate-lymphoid_NS	ENSG00000145335	924	3.66798e-35	0.890533	2.49414e-36	0.0605052	0.0489617	0.109467	0.809215	1e-05	SNCA	expression	subtype	NK-innate-lymphoid	NS	Not_signif
PD2019_ex23andMe	expression_subtype_NK-innate-lymphoid_NS	ENSG00000177628	196	0.173829	0.748929	0.00330762	0.0141909	0.0597433	0.0739342	4.20998	1e-05	GBA	expression	subtype	NK-innate-lymphoid	NS	Not_signif
PD2019_ex23andMe	expression_subtype_NK-innate-lymphoid_NS	ENSG00000188906	1168	0.00352617	0.828969	0.000370742	0.0870779	0.0800564	0.167134	0.919366	1e-05	LRRK2	expression	subtype	NK-innate-lymphoid	NS	Not_signif
PD2019_ex23andMe	expression_subtype_NK-memory-like_COV	ENSG00000129003	964	0.512779	0.182859	0.161603	0.0575432	0.0852149	0.142758	1.48088	1e-05	VPS13C	expression	subtype	NK-memory-like	COV	Not_signif
PD2019_ex23andMe	expression_subtype_NK-memory-like_COV	ENSG00000145335	924	2.98728e-35	0.725267	2.81128e-36	0.0680472	0.206686	0.274733	3.03739	1e-05	SNCA	expression	subtype	NK-memory-like	COV	Not_signif
PD2019_ex23andMe	expression_subtype_NK-memory-like_COV	ENSG00000177628	196	0.171986	0.740987	0.0030705	0.0131582	0.0707991	0.0839574	5.38059	1e-05	GBA	expression	subtype	NK-memory-like	COV	Not_signif
PD2019_ex23andMe	expression_subtype_NK-memory-like_COV	ENSG00000188906	1168	0.00361529	0.84992	0.000357952	0.0840891	0.0620177	0.146107	0.737524	1e-05	LRRK2	expression	subtype	NK-memory-like	COV	Not_signif
PD2019_ex23andMe	expression_subtype_NK-memory-like_IAV	ENSG00000129003	964	0.651874	0.232461	0.0714969	0.0254774	0.0186906	0.044168	0.733614	1e-05	VPS13C	expression	subtype	NK-memory-like	IAV	Not_signif
PD2019_ex23andMe	expression_subtype_NK-memory-like_IAV	ENSG00000145335	924	3.06331e-35	0.743727	4.50877e-36	0.109319	0.146953	0.256273	1.34426	1e-05	SNCA	expression	subtype	NK-memory-like	IAV	Not_signif
PD2019_ex23andMe	expression_subtype_NK-memory-like_IAV	ENSG00000177628	196	0.17339	0.747039	0.00243786	0.0104366	0.0666962	0.0771329	6.39058	1e-05	GBA	expression	subtype	NK-memory-like	IAV	Not_signif
PD2019_ex23andMe	expression_subtype_NK-memory-like_IAV	ENSG00000188906	1168	0.00345303	0.811776	0.000387595	0.0910266	0.093357	0.184384	1.0256	1e-05	LRRK2	expression	subtype	NK-memory-like	IAV	Not_signif
PD2019_ex23andMe	expression_subtype_NK-memory-like_NS	ENSG00000129003	964	0.669347	0.238692	0.0540355	0.0192506	0.0186755	0.0379261	0.970125	1e-05	VPS13C	expression	subtype	NK-memory-like	NS	Not_signif
PD2019_ex23andMe	expression_subtype_NK-memory-like_NS	ENSG00000145335	924	3.60652e-35	0.875609	2.87648e-36	0.0697822	0.0546084	0.124391	0.782554	1e-05	SNCA	expression	subtype	NK-memory-like	NS	Not_signif
PD2019_ex23andMe	expression_subtype_NK-memory-like_NS	ENSG00000177628	196	0.173414	0.747142	0.00318003	0.0136383	0.0626251	0.0762634	4.59186	1e-05	GBA	expression	subtype	NK-memory-like	NS	Not_signif
PD2019_ex23andMe	expression_subtype_NK-memory-like_NS	ENSG00000188906	1168	0.0036179	0.850533	0.000346471	0.0813879	0.0641143	0.145502	0.787763	1e-05	LRRK2	expression	subtype	NK-memory-like	NS	Not_signif
PD2019_ex23andMe	expression_subtype_Plasmablast_COV	ENSG00000129003	964	0.662371	0.236204	0.0606723	0.0216168	0.0191357	0.0407525	0.88522	1e-05	VPS13C	expression	subtype	Plasmablast	COV	Not_signif
PD2019_ex23andMe	expression_subtype_Plasmablast_COV	ENSG00000177628	196	0.166682	0.718137	0.00431124	0.0184822	0.0923875	0.11087	4.99872	1e-05	GBA	expression	subtype	Plasmablast	COV	Not_signif
PD2019_ex23andMe	expression_subtype_Plasmablast_COV	ENSG00000188906	1168	0.00360518	0.847543	0.000372439	0.0874958	0.0609833	0.148479	0.696985	1e-05	LRRK2	expression	subtype	Plasmablast	COV	Not_signif
PD2019_ex23andMe	expression_subtype_Plasmablast_IAV	ENSG00000129003	963	0.664028	0.236723	0.0581078	0.0206947	0.0204472	0.041142	0.988042	1e-05	VPS13C	expression	subtype	Plasmablast	IAV	Not_signif
PD2019_ex23andMe	expression_subtype_Plasmablast_IAV	ENSG00000177628	196	0.170958	0.73656	0.00294992	0.0126326	0.0768998	0.0895323	6.08741	1e-05	GBA	expression	subtype	Plasmablast	IAV	Not_signif
PD2019_ex23andMe	expression_subtype_Plasmablast_IAV	ENSG00000188906	1168	0.00360188	0.846768	0.000387146	0.0909562	0.0582871	0.149243	0.640827	1e-05	LRRK2	expression	subtype	Plasmablast	IAV	Not_signif
PD2019_ex23andMe	expression_subtype_Plasmablast_NS	ENSG00000129003	964	0.638658	0.227748	0.0827037	0.029471	0.0214192	0.0508903	0.726789	1e-05	VPS13C	expression	subtype	Plasmablast	NS	Not_signif
PD2019_ex23andMe	expression_subtype_Plasmablast_NS	ENSG00000145335	924	3.6339e-35	0.882259	2.83492e-36	0.0687788	0.0489621	0.117741	0.711878	1e-05	SNCA	expression	subtype	Plasmablast	NS	Not_signif
PD2019_ex23andMe	expression_subtype_Plasmablast_NS	ENSG00000177628	196	0.175263	0.755107	0.00249488	0.0106925	0.0564422	0.0671347	5.27865	1e-05	GBA	expression	subtype	Plasmablast	NS	Not_signif
PD2019_ex23andMe	expression_subtype_Plasmablast_NS	ENSG00000188906	1168	0.00345088	0.811269	0.000474857	0.111561	0.073244	0.184805	0.656537	1e-05	LRRK2	expression	subtype	Plasmablast	NS	Not_signif
PD2019_ex23andMe	expression_subtype_T-CD4-effector_COV	ENSG00000129003	964	0.00884443	0.00315396	0.722994	0.257815	0.00719285	0.265008	0.0278993	1e-05	VPS13C	expression	subtype	T-CD4-effector	COV	Not_signif
PD2019_ex23andMe	expression_subtype_T-CD4-effector_COV	ENSG00000145335	924	3.132e-44	7.60403e-10	4.11886e-35	1	2.3255e-10	1	2.3255e-10	1e-05	SNCA	expression	subtype	T-CD4-effector	COV	Distinct
PD2019_ex23andMe	expression_subtype_T-CD4-effector_COV	ENSG00000177628	196	0.173292	0.746614	0.00274364	0.0117552	0.0655953	0.0773505	5.58013	1e-05	GBA	expression	subtype	T-CD4-effector	COV	Not_signif
PD2019_ex23andMe	expression_subtype_T-CD4-effector_COV	ENSG00000188906	1168	0.00365268	0.85871	0.00034551	0.08117	0.0561217	0.137292	0.69141	1e-05	LRRK2	expression	subtype	T-CD4-effector	COV	Not_signif
PD2019_ex23andMe	expression_subtype_T-CD4-effector_IAV	ENSG00000129003	964	2.07122e-05	7.38606e-06	0.73238	0.261163	0.0064282	0.267592	0.0246137	1e-05	VPS13C	expression	subtype	T-CD4-effector	IAV	Not_signif
PD2019_ex23andMe	expression_subtype_T-CD4-effector_IAV	ENSG00000145335	924	2.43829e-43	5.91981e-09	4.11886e-35	1	4.40717e-10	1	4.40717e-10	1e-05	SNCA	expression	subtype	T-CD4-effector	IAV	Distinct
PD2019_ex23andMe	expression_subtype_T-CD4-effector_IAV	ENSG00000177628	196	0.17451	0.751864	0.0024462	0.0104785	0.0607008	0.0711793	5.79286	1e-05	GBA	expression	subtype	T-CD4-effector	IAV	Not_signif
PD2019_ex23andMe	expression_subtype_T-CD4-effector_IAV	ENSG00000188906	1168	0.0035368	0.83147	0.00044566	0.104711	0.0598374	0.164548	0.571455	1e-05	LRRK2	expression	subtype	T-CD4-effector	IAV	Not_signif
PD2019_ex23andMe	expression_subtype_T-CD4-effector_NS	ENSG00000129003	964	0.165959	0.0591816	0.561801	0.200328	0.0127308	0.213059	0.0635499	1e-05	VPS13C	expression	subtype	T-CD4-effector	NS	Not_signif
PD2019_ex23andMe	expression_subtype_T-CD4-effector_NS	ENSG00000145335	924	2.19307e-35	0.532445	1.79666e-35	0.436172	0.0313833	0.467555	0.0719518	1e-05	SNCA	expression	subtype	T-CD4-effector	NS	Not_signif
PD2019_ex23andMe	expression_subtype_T-CD4-effector_NS	ENSG00000177628	196	0.173662	0.748209	0.00260407	0.0111551	0.0643697	0.0755248	5.77045	1e-05	GBA	expression	subtype	T-CD4-effector	NS	Not_signif
PD2019_ex23andMe	expression_subtype_T-CD4-effector_NS	ENSG00000188906	1168	0.00352561	0.828839	0.000368901	0.0866446	0.0806224	0.167267	0.930496	1e-05	LRRK2	expression	subtype	T-CD4-effector	NS	Not_signif
PD2019_ex23andMe	expression_subtype_T-CD4-naive_COV	ENSG00000129003	964	0.00738241	0.0026326	0.72488	0.258489	0.00661601	0.265105	0.025595	1e-05	VPS13C	expression	subtype	T-CD4-naive	COV	Not_signif
PD2019_ex23andMe	expression_subtype_T-CD4-naive_COV	ENSG00000145335	924	3.49199e-35	0.847803	4.30679e-36	0.104515	0.0476816	0.152197	0.456218	1e-05	SNCA	expression	subtype	T-CD4-naive	COV	Not_signif
PD2019_ex23andMe	expression_subtype_T-CD4-naive_COV	ENSG00000177628	196	0.174318	0.751035	0.00302675	0.0129819	0.0586385	0.0716204	4.51696	1e-05	GBA	expression	subtype	T-CD4-naive	COV	Not_signif
PD2019_ex23andMe	expression_subtype_T-CD4-naive_COV	ENSG00000188906	1168	0.003158	0.742416	0.000337092	0.0790722	0.175017	0.254089	2.21338	1e-05	LRRK2	expression	subtype	T-CD4-naive	COV	Not_signif
PD2019_ex23andMe	expression_subtype_T-CD4-naive_IAV	ENSG00000129003	964	0.474631	0.169255	0.244751	0.0872552	0.0241071	0.111362	0.276283	1e-05	VPS13C	expression	subtype	T-CD4-naive	IAV	Not_signif
PD2019_ex23andMe	expression_subtype_T-CD4-naive_IAV	ENSG00000145335	924	3.56804e-35	0.866269	3.35844e-36	0.0814858	0.0522455	0.133731	0.64116	1e-05	SNCA	expression	subtype	T-CD4-naive	IAV	Not_signif
PD2019_ex23andMe	expression_subtype_T-CD4-naive_IAV	ENSG00000177628	196	0.173701	0.748378	0.00248981	0.0106624	0.0647684	0.0754308	6.07448	1e-05	GBA	expression	subtype	T-CD4-naive	IAV	Not_signif
PD2019_ex23andMe	expression_subtype_T-CD4-naive_IAV	ENSG00000188906	1168	0.00352365	0.828378	0.000459555	0.107977	0.0596617	0.167639	0.552539	1e-05	LRRK2	expression	subtype	T-CD4-naive	IAV	Not_signif
PD2019_ex23andMe	expression_subtype_T-CD4-naive_NS	ENSG00000129003	964	0.460327	0.164154	0.264359	0.0942546	0.0169052	0.11116	0.179357	1e-05	VPS13C	expression	subtype	T-CD4-naive	NS	Not_signif
PD2019_ex23andMe	expression_subtype_T-CD4-naive_NS	ENSG00000145335	924	3.63888e-35	0.883466	2.85636e-36	0.069301	0.0472331	0.116534	0.681564	1e-05	SNCA	expression	subtype	T-CD4-naive	NS	Not_signif
PD2019_ex23andMe	expression_subtype_T-CD4-naive_NS	ENSG00000177628	196	0.174082	0.750017	0.0029551	0.0126715	0.0602749	0.0729464	4.75672	1e-05	GBA	expression	subtype	T-CD4-naive	NS	Not_signif
PD2019_ex23andMe	expression_subtype_T-CD4-naive_NS	ENSG00000188906	1168	0.00344713	0.810389	0.000339124	0.0796186	0.106207	0.185825	1.33394	1e-05	LRRK2	expression	subtype	T-CD4-naive	NS	Not_signif
PD2019_ex23andMe	expression_subtype_T-CD8-central-effector-mem_COV	ENSG00000129003	964	0.662654	0.236305	0.0576187	0.0205242	0.0228976	0.0434218	1.11564	1e-05	VPS13C	expression	subtype	T-CD8-central-effector-mem	COV	Not_signif
PD2019_ex23andMe	expression_subtype_T-CD8-central-effector-mem_COV	ENSG00000145335	924	3.64474e-35	0.88489	2.78118e-36	0.0674754	0.0476347	0.11511	0.705956	1e-05	SNCA	expression	subtype	T-CD8-central-effector-mem	COV	Not_signif
PD2019_ex23andMe	expression_subtype_T-CD8-central-effector-mem_COV	ENSG00000177628	196	0.174043	0.749852	0.00318564	0.0136658	0.0592534	0.0729192	4.33588	1e-05	GBA	expression	subtype	T-CD8-central-effector-mem	COV	Not_signif
PD2019_ex23andMe	expression_subtype_T-CD8-central-effector-mem_COV	ENSG00000188906	1168	0.00351844	0.827152	0.000357944	0.0840645	0.0849076	0.168972	1.01003	1e-05	LRRK2	expression	subtype	T-CD8-central-effector-mem	COV	Not_signif
PD2019_ex23andMe	expression_subtype_T-CD8-central-effector-mem_IAV	ENSG00000129003	964	0.19575	0.0698054	0.532929	0.190033	0.0114824	0.201515	0.0604234	1e-05	VPS13C	expression	subtype	T-CD8-central-effector-mem	IAV	Not_signif
PD2019_ex23andMe	expression_subtype_T-CD8-central-effector-mem_IAV	ENSG00000145335	924	1.47859e-35	0.358981	2.51328e-35	0.610158	0.0308613	0.641019	0.0505793	1e-05	SNCA	expression	subtype	T-CD8-central-effector-mem	IAV	Not_signif
PD2019_ex23andMe	expression_subtype_T-CD8-central-effector-mem_IAV	ENSG00000177628	196	0.174439	0.751558	0.00283917	0.0121734	0.0589906	0.071164	4.84587	1e-05	GBA	expression	subtype	T-CD8-central-effector-mem	IAV	Not_signif
PD2019_ex23andMe	expression_subtype_T-CD8-central-effector-mem_IAV	ENSG00000188906	1168	0.00347588	0.817147	0.000486	0.114189	0.0647019	0.178891	0.56662	1e-05	LRRK2	expression	subtype	T-CD8-central-effector-mem	IAV	Not_signif
PD2019_ex23andMe	expression_subtype_T-CD8-central-effector-mem_NS	ENSG00000129003	964	0.506216	0.180519	0.216912	0.0773325	0.0190216	0.0963542	0.245972	1e-05	VPS13C	expression	subtype	T-CD8-central-effector-mem	NS	Not_signif
PD2019_ex23andMe	expression_subtype_T-CD8-central-effector-mem_NS	ENSG00000145335	924	3.35777e-35	0.815218	4.12266e-36	0.100007	0.0847743	0.184782	0.84768	1e-05	SNCA	expression	subtype	T-CD8-central-effector-mem	NS	Not_signif
PD2019_ex23andMe	expression_subtype_T-CD8-central-effector-mem_NS	ENSG00000177628	196	0.17485	0.753326	0.00238072	0.0101979	0.0592461	0.069444	5.80963	1e-05	GBA	expression	subtype	T-CD8-central-effector-mem	NS	Not_signif
PD2019_ex23andMe	expression_subtype_T-CD8-central-effector-mem_NS	ENSG00000188906	1168	0.00347048	0.815877	0.000407801	0.0957856	0.0844589	0.180245	0.881749	1e-05	LRRK2	expression	subtype	T-CD8-central-effector-mem	NS	Not_signif
PD2019_ex23andMe	expression_subtype_T-CD8-effector-mem-reexpress-cd45RA_COV	ENSG00000129003	964	0.461571	0.164598	0.260942	0.0930331	0.0198557	0.112889	0.213427	1e-05	VPS13C	expression	subtype	T-CD8-effector-mem-reexpress-cd45RA	COV	Not_signif
PD2019_ex23andMe	expression_subtype_T-CD8-effector-mem-reexpress-cd45RA_COV	ENSG00000145335	924	3.55279e-35	0.862565	3.34263e-36	0.0810979	0.0563375	0.137435	0.694684	1e-05	SNCA	expression	subtype	T-CD8-effector-mem-reexpress-cd45RA	COV	Not_signif
PD2019_ex23andMe	expression_subtype_T-CD8-effector-mem-reexpress-cd45RA_COV	ENSG00000177628	196	0.171041	0.736919	0.00605218	0.0260154	0.059972	0.0859873	2.30525	1e-05	GBA	expression	subtype	T-CD8-effector-mem-reexpress-cd45RA	COV	Not_signif
PD2019_ex23andMe	expression_subtype_T-CD8-effector-mem-reexpress-cd45RA_COV	ENSG00000188906	1168	0.00298684	0.702179	0.000348254	0.0816585	0.212828	0.294486	2.60631	1e-05	LRRK2	expression	subtype	T-CD8-effector-mem-reexpress-cd45RA	COV	Not_signif
PD2019_ex23andMe	expression_subtype_T-CD8-effector-mem-reexpress-cd45RA_IAV	ENSG00000129003	964	0.497311	0.177343	0.227773	0.0812084	0.0163645	0.0975729	0.201512	1e-05	VPS13C	expression	subtype	T-CD8-effector-mem-reexpress-cd45RA	IAV	Not_signif
PD2019_ex23andMe	expression_subtype_T-CD8-effector-mem-reexpress-cd45RA_IAV	ENSG00000145335	924	3.55431e-35	0.862934	2.92597e-36	0.0709722	0.0660936	0.137066	0.93126	1e-05	SNCA	expression	subtype	T-CD8-effector-mem-reexpress-cd45RA	IAV	Not_signif
PD2019_ex23andMe	expression_subtype_T-CD8-effector-mem-reexpress-cd45RA_IAV	ENSG00000177628	196	0.161425	0.695486	0.00265291	0.0113007	0.129136	0.140437	11.4272	1e-05	GBA	expression	subtype	T-CD8-effector-mem-reexpress-cd45RA	IAV	Not_signif
PD2019_ex23andMe	expression_subtype_T-CD8-effector-mem-reexpress-cd45RA_IAV	ENSG00000188906	1168	0.00358995	0.843962	0.000390223	0.0916774	0.0603801	0.152057	0.658615	1e-05	LRRK2	expression	subtype	T-CD8-effector-mem-reexpress-cd45RA	IAV	Not_signif
PD2019_ex23andMe	expression_subtype_T-CD8-effector-mem-reexpress-cd45RA_NS	ENSG00000129003	964	0.669382	0.238704	0.0547827	0.0195181	0.0176135	0.0371316	0.902417	1e-05	VPS13C	expression	subtype	T-CD8-effector-mem-reexpress-cd45RA	NS	Not_signif
PD2019_ex23andMe	expression_subtype_T-CD8-effector-mem-reexpress-cd45RA_NS	ENSG00000145335	924	3.63639e-35	0.882863	2.83059e-36	0.0686742	0.048463	0.117137	0.705695	1e-05	SNCA	expression	subtype	T-CD8-effector-mem-reexpress-cd45RA	NS	Not_signif
PD2019_ex23andMe	expression_subtype_T-CD8-effector-mem-reexpress-cd45RA_NS	ENSG00000177628	196	0.174775	0.753007	0.00259358	0.0111157	0.0585085	0.0696242	5.26357	1e-05	GBA	expression	subtype	T-CD8-effector-mem-reexpress-cd45RA	NS	Not_signif
PD2019_ex23andMe	expression_subtype_T-CD8-effector-mem-reexpress-cd45RA_NS	ENSG00000188906	1168	0.00349249	0.821052	0.000439252	0.103192	0.0718241	0.175016	0.696023	1e-05	LRRK2	expression	subtype	T-CD8-effector-mem-reexpress-cd45RA	NS	Not_signif
PD2019_ex23andMe	expression_subtype_T-CD8-naive_COV	ENSG00000129003	964	0.649763	0.231708	0.073354	0.0261393	0.019035	0.0451743	0.728214	1e-05	VPS13C	expression	subtype	T-CD8-naive	COV	Not_signif
PD2019_ex23andMe	expression_subtype_T-CD8-naive_COV	ENSG00000145335	924	3.39242e-35	0.82363	3.33465e-36	0.0808649	0.0955052	0.17637	1.18105	1e-05	SNCA	expression	subtype	T-CD8-naive	COV	Not_signif
PD2019_ex23andMe	expression_subtype_T-CD8-naive_COV	ENSG00000177628	196	0.168272	0.724987	0.00279236	0.0119387	0.0920105	0.103949	7.70693	1e-05	GBA	expression	subtype	T-CD8-naive	COV	Not_signif
PD2019_ex23andMe	expression_subtype_T-CD8-naive_COV	ENSG00000188906	1168	0.00352396	0.828449	0.000454585	0.106808	0.0607647	0.167573	0.568916	1e-05	LRRK2	expression	subtype	T-CD8-naive	COV	Not_signif
PD2019_ex23andMe	expression_subtype_T-CD8-naive_IAV	ENSG00000129003	964	0.642439	0.229096	0.0741889	0.0264282	0.0278475	0.0542757	1.0537	1e-05	VPS13C	expression	subtype	T-CD8-naive	IAV	Not_signif
PD2019_ex23andMe	expression_subtype_T-CD8-naive_IAV	ENSG00000145335	924	3.62248e-35	0.879486	2.85672e-36	0.0693057	0.0512082	0.120514	0.738874	1e-05	SNCA	expression	subtype	T-CD8-naive	IAV	Not_signif
PD2019_ex23andMe	expression_subtype_T-CD8-naive_IAV	ENSG00000177628	196	0.174934	0.753689	0.00250296	0.0107257	0.0581481	0.0688738	5.42141	1e-05	GBA	expression	subtype	T-CD8-naive	IAV	Not_signif
PD2019_ex23andMe	expression_subtype_T-CD8-naive_IAV	ENSG00000188906	1168	0.00357122	0.83956	0.000370966	0.0871412	0.0693569	0.156498	0.795914	1e-05	LRRK2	expression	subtype	T-CD8-naive	IAV	Not_signif
PD2019_ex23andMe	expression_subtype_T-CD8-naive_NS	ENSG00000129003	964	0.667971	0.238201	0.0557189	0.0198513	0.018258	0.0381093	0.919738	1e-05	VPS13C	expression	subtype	T-CD8-naive	NS	Not_signif
PD2019_ex23andMe	expression_subtype_T-CD8-naive_NS	ENSG00000145335	924	3.11754e-35	0.756893	2.44996e-36	0.0592976	0.183809	0.243107	3.09977	1e-05	SNCA	expression	subtype	T-CD8-naive	NS	Not_signif
PD2019_ex23andMe	expression_subtype_T-CD8-naive_NS	ENSG00000177628	196	0.173411	0.747128	0.00259238	0.0111033	0.0657657	0.076869	5.92306	1e-05	GBA	expression	subtype	T-CD8-naive	NS	Not_signif
PD2019_ex23andMe	expression_subtype_T-CD8-naive_NS	ENSG00000188906	1168	0.00320125	0.752584	0.000722154	0.169698	0.0737948	0.243493	0.43486	1e-05	LRRK2	expression	subtype	T-CD8-naive	NS	Not_signif
PD2019_ex23andMe	expression_subtype_T-gammadelta_COV	ENSG00000129003	964	0.664653	0.237018	0.0585084	0.0208454	0.0189755	0.0398209	0.910299	1e-05	VPS13C	expression	subtype	T-gammadelta	COV	Not_signif
PD2019_ex23andMe	expression_subtype_T-gammadelta_COV	ENSG00000145335	924	3.27525e-35	0.795183	4.56156e-36	0.110654	0.0941628	0.204817	0.850967	1e-05	SNCA	expression	subtype	T-gammadelta	COV	Not_signif
PD2019_ex23andMe	expression_subtype_T-gammadelta_COV	ENSG00000177628	196	0.1617	0.696672	0.0138735	0.0597047	0.0680502	0.127755	1.13978	1e-05	GBA	expression	subtype	T-gammadelta	COV	Not_signif
PD2019_ex23andMe	expression_subtype_T-gammadelta_COV	ENSG00000188906	1168	0.00365188	0.858522	0.000318802	0.0748846	0.0626226	0.137507	0.836254	1e-05	LRRK2	expression	subtype	T-gammadelta	COV	Not_signif
PD2019_ex23andMe	expression_subtype_T-gammadelta_IAV	ENSG00000129003	964	0.65593	0.233907	0.066808	0.0238045	0.01955	0.0433544	0.821274	1e-05	VPS13C	expression	subtype	T-gammadelta	IAV	Not_signif
PD2019_ex23andMe	expression_subtype_T-gammadelta_IAV	ENSG00000145335	924	3.5356e-35	0.858392	3.0572e-36	0.0741569	0.0674507	0.141608	0.909566	1e-05	SNCA	expression	subtype	T-gammadelta	IAV	Not_signif
PD2019_ex23andMe	expression_subtype_T-gammadelta_IAV	ENSG00000177628	196	0.171667	0.739614	0.00460431	0.019773	0.0643414	0.0841144	3.25401	1e-05	GBA	expression	subtype	T-gammadelta	IAV	Not_signif
PD2019_ex23andMe	expression_subtype_T-gammadelta_IAV	ENSG00000188906	1168	0.0035621	0.837415	0.000356054	0.0836298	0.0750367	0.158667	0.897248	1e-05	LRRK2	expression	subtype	T-gammadelta	IAV	Not_signif
PD2019_ex23andMe	expression_subtype_T-gammadelta_NS	ENSG00000129003	964	0.661133	0.235763	0.0607713	0.0216506	0.0206829	0.0423335	0.955304	1e-05	VPS13C	expression	subtype	T-gammadelta	NS	Not_signif
PD2019_ex23andMe	expression_subtype_T-gammadelta_NS	ENSG00000145335	924	3.61049e-35	0.876575	3.1541e-36	0.0765302	0.0468951	0.123425	0.612767	1e-05	SNCA	expression	subtype	T-gammadelta	NS	Not_signif
PD2019_ex23andMe	expression_subtype_T-gammadelta_NS	ENSG00000177628	196	0.170942	0.736489	0.00549066	0.0235926	0.0634855	0.0870781	2.69091	1e-05	GBA	expression	subtype	T-gammadelta	NS	Not_signif
PD2019_ex23andMe	expression_subtype_T-gammadelta_NS	ENSG00000188906	1168	0.00355785	0.836417	0.000367815	0.0863965	0.0732605	0.159657	0.847956	1e-05	LRRK2	expression	subtype	T-gammadelta	NS	Not_signif
PD2019_ex23andMe	expression_subtype_T-mucosal-assoc-invariant_COV	ENSG00000129003	964	0.669575	0.238773	0.0542029	0.0193108	0.018138	0.0374488	0.939266	1e-05	VPS13C	expression	subtype	T-mucosal-assoc-invariant	COV	Not_signif
PD2019_ex23andMe	expression_subtype_T-mucosal-assoc-invariant_COV	ENSG00000145335	924	3.56081e-35	0.864513	3.15695e-36	0.0765872	0.0589001	0.135487	0.769059	1e-05	SNCA	expression	subtype	T-mucosal-assoc-invariant	COV	Not_signif
PD2019_ex23andMe	expression_subtype_T-mucosal-assoc-invariant_COV	ENSG00000177628	196	0.174735	0.752832	0.00240228	0.0102903	0.0597406	0.0700309	5.80552	1e-05	GBA	expression	subtype	T-mucosal-assoc-invariant	COV	Not_signif
PD2019_ex23andMe	expression_subtype_T-mucosal-assoc-invariant_COV	ENSG00000188906	1168	0.00333697	0.784491	0.000333904	0.0783642	0.133474	0.211838	1.70325	1e-05	LRRK2	expression	subtype	T-mucosal-assoc-invariant	COV	Not_signif
PD2019_ex23andMe	expression_subtype_T-mucosal-assoc-invariant_IAV	ENSG00000129003	964	0.670861	0.239232	0.0530902	0.0189143	0.0179023	0.0368166	0.946496	1e-05	VPS13C	expression	subtype	T-mucosal-assoc-invariant	IAV	Not_signif
PD2019_ex23andMe	expression_subtype_T-mucosal-assoc-invariant_IAV	ENSG00000145335	924	3.58888e-35	0.871327	2.84589e-36	0.0690344	0.0596383	0.128673	0.863892	1e-05	SNCA	expression	subtype	T-mucosal-assoc-invariant	IAV	Not_signif
PD2019_ex23andMe	expression_subtype_T-mucosal-assoc-invariant_IAV	ENSG00000177628	196	0.174166	0.750383	0.00322491	0.0138359	0.0583903	0.0722262	4.22021	1e-05	GBA	expression	subtype	T-mucosal-assoc-invariant	IAV	Not_signif
PD2019_ex23andMe	expression_subtype_T-mucosal-assoc-invariant_IAV	ENSG00000188906	1168	0.00359057	0.84411	0.000384808	0.0904033	0.0615115	0.151915	0.680412	1e-05	LRRK2	expression	subtype	T-mucosal-assoc-invariant	IAV	Not_signif
PD2019_ex23andMe	expression_subtype_T-mucosal-assoc-invariant_NS	ENSG00000129003	964	0.652171	0.232567	0.0596976	0.0212541	0.0343098	0.0555639	1.61427	1e-05	VPS13C	expression	subtype	T-mucosal-assoc-invariant	NS	Not_signif
PD2019_ex23andMe	expression_subtype_T-mucosal-assoc-invariant_NS	ENSG00000145335	924	3.39841e-35	0.825085	3.86481e-36	0.0937508	0.0811644	0.174915	0.865746	1e-05	SNCA	expression	subtype	T-mucosal-assoc-invariant	NS	Not_signif
PD2019_ex23andMe	expression_subtype_T-mucosal-assoc-invariant_NS	ENSG00000177628	196	0.165594	0.713451	0.00307932	0.0131623	0.104713	0.117875	7.95553	1e-05	GBA	expression	subtype	T-mucosal-assoc-invariant	NS	Not_signif
PD2019_ex23andMe	expression_subtype_T-mucosal-assoc-invariant_NS	ENSG00000188906	1168	0.00367339	0.863579	0.000327334	0.0768976	0.0555222	0.13242	0.722028	1e-05	LRRK2	expression	subtype	T-mucosal-assoc-invariant	NS	Not_signif
PD2019_ex23andMe	expression_subtype_T-reg_COV	ENSG00000129003	964	0.660028	0.235369	0.0624359	0.022245	0.0199224	0.0421673	0.895591	1e-05	VPS13C	expression	subtype	T-reg	COV	Not_signif
PD2019_ex23andMe	expression_subtype_T-reg_COV	ENSG00000145335	924	3.49925e-35	0.849566	3.91989e-36	0.0951138	0.0553202	0.150434	0.581621	1e-05	SNCA	expression	subtype	T-reg	COV	Not_signif
PD2019_ex23andMe	expression_subtype_T-reg_COV	ENSG00000177628	196	0.171611	0.739374	0.00264741	0.0113311	0.0750364	0.0863676	6.62214	1e-05	GBA	expression	subtype	T-reg	COV	Not_signif
PD2019_ex23andMe	expression_subtype_T-reg_COV	ENSG00000188906	1168	0.00347028	0.81583	0.000516949	0.121471	0.0587117	0.180183	0.483339	1e-05	LRRK2	expression	subtype	T-reg	COV	Not_signif
PD2019_ex23andMe	expression_subtype_T-reg_IAV	ENSG00000129003	964	0.636849	0.227103	0.0870202	0.0310137	0.0180144	0.0490282	0.580853	1e-05	VPS13C	expression	subtype	T-reg	IAV	Not_signif
PD2019_ex23andMe	expression_subtype_T-reg_IAV	ENSG00000145335	924	3.6115e-35	0.876821	2.98645e-36	0.0724558	0.0507235	0.123179	0.700061	1e-05	SNCA	expression	subtype	T-reg	IAV	Not_signif
PD2019_ex23andMe	expression_subtype_T-reg_IAV	ENSG00000177628	196	0.169843	0.731756	0.00347964	0.0149118	0.0800101	0.0949219	5.36557	1e-05	GBA	expression	subtype	T-reg	IAV	Not_signif
PD2019_ex23andMe	expression_subtype_T-reg_IAV	ENSG00000188906	1168	0.00354241	0.832787	0.000384453	0.0903084	0.0729775	0.163286	0.808092	1e-05	LRRK2	expression	subtype	T-reg	IAV	Not_signif
PD2019_ex23andMe	expression_subtype_T-reg_NS	ENSG00000129003	964	0.655055	0.233595	0.0596399	0.0212373	0.0304731	0.0517105	1.43488	1e-05	VPS13C	expression	subtype	T-reg	NS	Not_signif
PD2019_ex23andMe	expression_subtype_T-reg_NS	ENSG00000145335	924	3.47431e-35	0.843511	3.07838e-36	0.0746568	0.0818318	0.156489	1.09611	1e-05	SNCA	expression	subtype	T-reg	NS	Not_signif
PD2019_ex23andMe	expression_subtype_T-reg_NS	ENSG00000177628	196	0.173803	0.748816	0.00227934	0.00975503	0.0653466	0.0751016	6.69876	1e-05	GBA	expression	subtype	T-reg	NS	Not_signif
PD2019_ex23andMe	expression_subtype_T-reg_NS	ENSG00000188906	1168	0.00275843	0.648481	0.000336392	0.078813	0.269611	0.348424	3.4209	1e-05	LRRK2	expression	subtype	T-reg	NS	Not_signif

## Sheet: Supp Table 5
Supplementary table 5: Colocalisation results of genes causally implicated in PD in Asian PD GWAS with Multi-ancestry eQTL
GWAS_1	dataset	gene_2	nsnps	PP.H0.abf	PP.H1.abf	PP.H2.abf	PP.H3.abf	PP.H4.abf	sum_PPH3_PPH4	ratio_PPH4_PPH3	p12	gene_name	Eqtl_type	Cell_resolution	Cell_name	Treatment	Significant
foo2020	expression_celltype_B-cell_COV	ENSG00000145335	358	8.01489e-11	0.881436	5.04535e-12	0.055423	0.0631411	0.118564	1.13926	1e-05	SNCA	expression	celltype	B-cell	COV	Not_signif
foo2020	expression_celltype_B-cell_COV	ENSG00000188906	928	7.90886e-09	0.450844	8.94985e-09	0.510146	0.03901	0.549156	0.0764683	1e-05	LRRK2	expression	celltype	B-cell	COV	Not_signif
foo2020	expression_celltype_B-cell_IAV	ENSG00000145335	358	7.12878e-11	0.783986	1.36773e-11	0.15035	0.0656638	0.216014	0.436738	1e-05	SNCA	expression	celltype	B-cell	IAV	Not_signif
foo2020	expression_celltype_B-cell_IAV	ENSG00000188906	928	9.5497e-09	0.54438	7.1255e-09	0.406139	0.0494816	0.45562	0.121834	1e-05	LRRK2	expression	celltype	B-cell	IAV	Not_signif
foo2020	expression_celltype_B-cell_NS	ENSG00000145335	358	1.24125e-11	0.136506	7.69516e-11	0.846256	0.0172385	0.863494	0.0203703	1e-05	SNCA	expression	celltype	B-cell	NS	Distinct
foo2020	expression_celltype_B-cell_NS	ENSG00000188906	928	1.42407e-08	0.811787	1.73691e-09	0.098923	0.0892897	0.188213	0.902618	1e-05	LRRK2	expression	celltype	B-cell	NS	Not_signif
foo2020	expression_celltype_Monocyte_COV	ENSG00000145335	358	8.12974e-11	0.894066	4.05659e-12	0.0445509	0.0613832	0.105934	1.37782	1e-05	SNCA	expression	celltype	Monocyte	COV	Not_signif
foo2020	expression_celltype_Monocyte_COV	ENSG00000188906	928	8.76199e-09	0.499476	6.09916e-09	0.347529	0.152995	0.500524	0.440236	1e-05	LRRK2	expression	celltype	Monocyte	COV	Not_signif
foo2020	expression_celltype_Monocyte_IAV	ENSG00000145335	358	7.78657e-11	0.856326	2.72486e-12	0.0298528	0.113821	0.143674	3.81274	1e-05	SNCA	expression	celltype	Monocyte	IAV	Not_signif
foo2020	expression_celltype_Monocyte_IAV	ENSG00000188906	928	1.01339e-08	0.577679	5.22722e-09	0.297853	0.124468	0.422321	0.417884	1e-05	LRRK2	expression	celltype	Monocyte	IAV	Not_signif
foo2020	expression_celltype_Monocyte_NS	ENSG00000145335	358	7.59815e-11	0.835605	6.50949e-12	0.071495	0.0928999	0.164395	1.29939	1e-05	SNCA	expression	celltype	Monocyte	NS	Not_signif
foo2020	expression_celltype_Monocyte_NS	ENSG00000188906	928	1.43725e-08	0.819301	1.71003e-09	0.0973965	0.083302	0.180698	0.855287	1e-05	LRRK2	expression	celltype	Monocyte	NS	Not_signif
foo2020	expression_celltype_NK_COV	ENSG00000145335	358	1.79176e-13	0.00197048	8.63716e-11	0.949821	0.0482081	0.99803	0.0507549	1e-05	SNCA	expression	celltype	NK	COV	Distinct
foo2020	expression_celltype_NK_COV	ENSG00000188906	928	1.43785e-08	0.819644	1.06254e-09	0.06045	0.119906	0.180356	1.98355	1e-05	LRRK2	expression	celltype	NK	COV	Not_signif
foo2020	expression_celltype_NK_IAV	ENSG00000145335	358	1.81114e-21	1.9918e-11	8.66173e-11	0.952524	0.0474755	1	0.0498418	1e-05	SNCA	expression	celltype	NK	IAV	Distinct
foo2020	expression_celltype_NK_IAV	ENSG00000188906	928	1.50719e-08	0.859174	1.24207e-09	0.0707341	0.0700924	0.140826	0.990928	1e-05	LRRK2	expression	celltype	NK	IAV	Not_signif
foo2020	expression_celltype_NK_NS	ENSG00000145335	358	1.47153e-11	0.161831	7.47388e-11	0.821922	0.0162473	0.838169	0.0197675	1e-05	SNCA	expression	celltype	NK	NS	Distinct
foo2020	expression_celltype_NK_NS	ENSG00000188906	928	1.4644e-08	0.834779	1.19133e-09	0.0678144	0.0974063	0.165221	1.43637	1e-05	LRRK2	expression	celltype	NK	NS	Not_signif
foo2020	expression_celltype_T-CD4_COV	ENSG00000145335	358	1.04327e-17	1.14734e-07	8.65707e-11	0.952011	0.0479889	1	0.050408	1e-05	SNCA	expression	celltype	T-CD4	COV	Distinct
foo2020	expression_celltype_T-CD4_COV	ENSG00000188906	928	1.49402e-08	0.851665	1.04203e-09	0.059312	0.0890233	0.148335	1.50093	1e-05	LRRK2	expression	celltype	T-CD4	COV	Not_signif
foo2020	expression_celltype_T-CD4_IAV	ENSG00000145335	358	2.6563e-14	0.000292125	8.56891e-11	0.942307	0.0574012	0.999708	0.0609156	1e-05	SNCA	expression	celltype	T-CD4	IAV	Distinct
foo2020	expression_celltype_T-CD4_IAV	ENSG00000188906	928	1.48838e-08	0.848451	1.42795e-09	0.0813299	0.0702187	0.151549	0.863382	1e-05	LRRK2	expression	celltype	T-CD4	IAV	Not_signif
foo2020	expression_celltype_T-CD4_NS	ENSG00000145335	358	1.95553e-11	0.215059	6.96722e-11	0.7662	0.0187414	0.784941	0.0244602	1e-05	SNCA	expression	celltype	T-CD4	NS	Distinct
foo2020	expression_celltype_T-CD4_NS	ENSG00000188906	928	1.48454e-08	0.84626	1.4565e-09	0.0829567	0.0707828	0.153739	0.85325	1e-05	LRRK2	expression	celltype	T-CD4	NS	Not_signif
foo2020	expression_celltype_T-CD8_COV	ENSG00000145335	358	8.16939e-11	0.898426	3.42888e-12	0.0376451	0.0639288	0.101574	1.6982	1e-05	SNCA	expression	celltype	T-CD8	COV	Not_signif
foo2020	expression_celltype_T-CD8_COV	ENSG00000188906	928	1.51077e-08	0.861215	1.07956e-09	0.0614627	0.0773224	0.138785	1.25804	1e-05	LRRK2	expression	celltype	T-CD8	COV	Not_signif
foo2020	expression_celltype_T-CD8_IAV	ENSG00000145335	358	4.26163e-11	0.468672	4.35536e-11	0.478927	0.0524011	0.531328	0.109414	1e-05	SNCA	expression	celltype	T-CD8	IAV	Not_signif
foo2020	expression_celltype_T-CD8_IAV	ENSG00000188906	928	1.3876e-08	0.791001	2.52158e-09	0.143677	0.0653219	0.208999	0.454644	1e-05	LRRK2	expression	celltype	T-CD8	IAV	Not_signif
foo2020	expression_celltype_T-CD8_NS	ENSG00000145335	358	8.18393e-11	0.900026	2.24357e-12	0.0245983	0.0753758	0.0999741	3.06427	1e-05	SNCA	expression	celltype	T-CD8	NS	Not_signif
foo2020	expression_celltype_T-CD8_NS	ENSG00000188906	928	1.49228e-08	0.85067	1.33587e-09	0.0760781	0.0732521	0.14933	0.962854	1e-05	LRRK2	expression	celltype	T-CD8	NS	Not_signif
foo2020	expression_subtype_B-memory-k_COV	ENSG00000145335	358	8.30836e-11	0.91371	2.23421e-12	0.0245088	0.0617815	0.0862904	2.52079	1e-05	SNCA	expression	subtype	B-memory-k	COV	Not_signif
foo2020	expression_subtype_B-memory-k_COV	ENSG00000188906	928	1.39881e-08	0.797387	2.35811e-09	0.134356	0.0682572	0.202613	0.508034	1e-05	LRRK2	expression	subtype	B-memory-k	COV	Not_signif
foo2020	expression_subtype_B-memory-k_IAV	ENSG00000145335	358	8.07135e-11	0.887645	3.88532e-12	0.042659	0.0696959	0.112355	1.63379	1e-05	SNCA	expression	subtype	B-memory-k	IAV	Not_signif
foo2020	expression_subtype_B-memory-k_IAV	ENSG00000188906	928	1.39792e-08	0.796882	2.21658e-09	0.126279	0.0768383	0.203118	0.608479	1e-05	LRRK2	expression	subtype	B-memory-k	IAV	Not_signif
foo2020	expression_subtype_B-memory-k_NS	ENSG00000145335	358	8.18648e-11	0.900306	3.16212e-12	0.0347104	0.0649839	0.0996943	1.87217	1e-05	SNCA	expression	subtype	B-memory-k	NS	Not_signif
foo2020	expression_subtype_B-memory-k_NS	ENSG00000188906	928	1.39924e-08	0.797633	2.09202e-09	0.119172	0.0831941	0.202367	0.698099	1e-05	LRRK2	expression	subtype	B-memory-k	NS	Not_signif
foo2020	expression_subtype_B-memory-l_COV	ENSG00000145335	358	7.11254e-11	0.7822	3.23848e-12	0.0354327	0.182367	0.2178	5.14686	1e-05	SNCA	expression	subtype	B-memory-l	COV	Not_signif
foo2020	expression_subtype_B-memory-l_COV	ENSG00000188906	928	1.45974e-08	0.832122	1.6214e-09	0.0923522	0.075526	0.167878	0.817805	1e-05	LRRK2	expression	subtype	B-memory-l	COV	Not_signif
foo2020	expression_subtype_B-memory-l_IAV	ENSG00000145335	358	7.91119e-11	0.870031	2.6495e-12	0.0290369	0.100932	0.129969	3.476	1e-05	SNCA	expression	subtype	B-memory-l	IAV	Not_signif
foo2020	expression_subtype_B-memory-l_IAV	ENSG00000188906	928	1.45831e-08	0.831309	1.76249e-09	0.100402	0.0682888	0.168691	0.680152	1e-05	LRRK2	expression	subtype	B-memory-l	IAV	Not_signif
foo2020	expression_subtype_B-memory-l_NS	ENSG00000145335	358	8.18566e-11	0.900216	2.53649e-12	0.027823	0.0719613	0.0997843	2.58639	1e-05	SNCA	expression	subtype	B-memory-l	NS	Not_signif
foo2020	expression_subtype_B-memory-l_NS	ENSG00000188906	928	1.52444e-08	0.869006	1.01299e-09	0.0576722	0.0733216	0.130994	1.27135	1e-05	LRRK2	expression	subtype	B-memory-l	NS	Not_signif
foo2020	expression_subtype_B-naive-k_COV	ENSG00000145335	358	7.86944e-11	0.86544	6.00759e-12	0.0659998	0.0685606	0.13456	1.0388	1e-05	SNCA	expression	subtype	B-naive-k	COV	Not_signif
foo2020	expression_subtype_B-naive-k_COV	ENSG00000188906	928	1.46087e-08	0.832766	1.7036e-09	0.0970435	0.070191	0.167234	0.723294	1e-05	LRRK2	expression	subtype	B-naive-k	COV	Not_signif
foo2020	expression_subtype_B-naive-k_IAV	ENSG00000145335	358	7.99145e-11	0.878857	2.80481e-12	0.0307554	0.0903874	0.121143	2.93891	1e-05	SNCA	expression	subtype	B-naive-k	IAV	Not_signif
foo2020	expression_subtype_B-naive-k_IAV	ENSG00000188906	928	1.4228e-08	0.811064	2.06031e-09	0.117376	0.0715598	0.188936	0.609661	1e-05	LRRK2	expression	subtype	B-naive-k	IAV	Not_signif
foo2020	expression_subtype_B-naive-k_NS	ENSG00000145335	358	5.98362e-11	0.658047	9.13751e-12	0.100248	0.241705	0.341953	2.41108	1e-05	SNCA	expression	subtype	B-naive-k	NS	Not_signif
foo2020	expression_subtype_B-naive-k_NS	ENSG00000188906	928	1.51418e-08	0.863157	1.07465e-09	0.0611848	0.0756582	0.136843	1.23655	1e-05	LRRK2	expression	subtype	B-naive-k	NS	Not_signif
foo2020	expression_subtype_B-naive-l_COV	ENSG00000145335	358	8.23263e-11	0.905381	2.91714e-12	0.0320186	0.0626003	0.0946189	1.95512	1e-05	SNCA	expression	subtype	B-naive-l	COV	Not_signif
foo2020	expression_subtype_B-naive-l_COV	ENSG00000188906	928	1.46159e-08	0.833177	1.60229e-09	0.0912628	0.0755601	0.166823	0.82794	1e-05	LRRK2	expression	subtype	B-naive-l	COV	Not_signif
foo2020	expression_subtype_B-naive-l_IAV	ENSG00000145335	358	7.86081e-11	0.864491	2.64053e-12	0.0289325	0.106576	0.135509	3.68362	1e-05	SNCA	expression	subtype	B-naive-l	IAV	Not_signif
foo2020	expression_subtype_B-naive-l_IAV	ENSG00000188906	928	1.46576e-08	0.835557	1.39076e-09	0.0791951	0.085248	0.164443	1.07643	1e-05	LRRK2	expression	subtype	B-naive-l	IAV	Not_signif
foo2020	expression_subtype_B-naive-l_NS	ENSG00000145335	358	8.09357e-11	0.890088	4.43721e-12	0.0487369	0.0611752	0.109912	1.25521	1e-05	SNCA	expression	subtype	B-naive-l	NS	Not_signif
foo2020	expression_subtype_B-naive-l_NS	ENSG00000188906	928	1.24094e-08	0.707398	1.4064e-09	0.079959	0.212643	0.292602	2.65939	1e-05	LRRK2	expression	subtype	B-naive-l	NS	Not_signif
foo2020	expression_subtype_Dendritic-classic_COV	ENSG00000145335	358	8.27608e-11	0.91016	2.44407e-12	0.0268156	0.0630244	0.08984	2.35029	1e-05	SNCA	expression	subtype	Dendritic-classic	COV	Not_signif
foo2020	expression_subtype_Dendritic-classic_COV	ENSG00000188906	928	1.50472e-08	0.857761	9.81233e-10	0.0558487	0.0863899	0.142239	1.54685	1e-05	LRRK2	expression	subtype	Dendritic-classic	COV	Not_signif
foo2020	expression_subtype_Dendritic-classic_IAV	ENSG00000145335	358	8.27166e-11	0.909674	2.2077e-12	0.024213	0.0661135	0.0903264	2.7305	1e-05	SNCA	expression	subtype	Dendritic-classic	IAV	Not_signif
foo2020	expression_subtype_Dendritic-classic_IAV	ENSG00000188906	928	1.50644e-08	0.858742	1.15246e-09	0.06562	0.0756381	0.141258	1.15267	1e-05	LRRK2	expression	subtype	Dendritic-classic	IAV	Not_signif
foo2020	expression_subtype_Dendritic-classic_NS	ENSG00000145335	358	8.21387e-11	0.903318	2.41355e-12	0.0264728	0.0702091	0.0966819	2.65212	1e-05	SNCA	expression	subtype	Dendritic-classic	NS	Not_signif
foo2020	expression_subtype_Dendritic-classic_NS	ENSG00000188906	928	1.43582e-08	0.818487	1.12599e-09	0.0640695	0.117443	0.181513	1.83306	1e-05	LRRK2	expression	subtype	Dendritic-classic	NS	Not_signif
foo2020	expression_subtype_Dendritic-plasmacytoid_COV	ENSG00000145335	358	8.15939e-11	0.897327	2.69063e-12	0.029517	0.0731557	0.102673	2.47842	1e-05	SNCA	expression	subtype	Dendritic-plasmacytoid	COV	Not_signif
foo2020	expression_subtype_Dendritic-plasmacytoid_COV	ENSG00000188906	928	1.49975e-08	0.854933	1.18927e-09	0.0677171	0.07735	0.145067	1.14225	1e-05	LRRK2	expression	subtype	Dendritic-plasmacytoid	COV	Not_signif
foo2020	expression_subtype_Dendritic-plasmacytoid_IAV	ENSG00000145335	358	8.20209e-11	0.902023	2.70443e-12	0.0296736	0.0683034	0.097977	2.30182	1e-05	SNCA	expression	subtype	Dendritic-plasmacytoid	IAV	Not_signif
foo2020	expression_subtype_Dendritic-plasmacytoid_IAV	ENSG00000188906	928	1.51407e-08	0.863094	1.10424e-09	0.0628731	0.0740326	0.136906	1.17749	1e-05	LRRK2	expression	subtype	Dendritic-plasmacytoid	IAV	Not_signif
foo2020	expression_subtype_Dendritic-plasmacytoid_NS	ENSG00000145335	358	3.51671e-11	0.386749	4.66392e-12	0.0507288	0.562522	0.613251	11.0888	1e-05	SNCA	expression	subtype	Dendritic-plasmacytoid	NS	Suggestive
foo2020	expression_subtype_Dendritic-plasmacytoid_NS	ENSG00000188906	928	1.50381e-08	0.857247	1.01413e-09	0.0577255	0.0850276	0.142753	1.47296	1e-05	LRRK2	expression	subtype	Dendritic-plasmacytoid	NS	Not_signif
foo2020	expression_subtype_Mono-cd14_COV	ENSG00000145335	358	8.15201e-11	0.896515	3.70744e-12	0.0407097	0.0627755	0.103485	1.54203	1e-05	SNCA	expression	subtype	Mono-cd14	COV	Not_signif
foo2020	expression_subtype_Mono-cd14_COV	ENSG00000188906	928	9.70624e-09	0.553303	4.46365e-09	0.254257	0.192439	0.446697	0.756868	1e-05	LRRK2	expression	subtype	Mono-cd14	COV	Not_signif
foo2020	expression_subtype_Mono-cd14_IAV	ENSG00000145335	358	7.6607e-11	0.842483	2.51136e-12	0.0274886	0.130028	0.157517	4.73025	1e-05	SNCA	expression	subtype	Mono-cd14	IAV	Not_signif
foo2020	expression_subtype_Mono-cd14_IAV	ENSG00000188906	928	1.37482e-08	0.783716	2.55612e-09	0.145641	0.0706434	0.216284	0.485052	1e-05	LRRK2	expression	subtype	Mono-cd14	IAV	Not_signif
foo2020	expression_subtype_Mono-cd14_NS	ENSG00000145335	358	8.08529e-11	0.889177	3.4407e-12	0.0377659	0.0730566	0.110823	1.93446	1e-05	SNCA	expression	subtype	Mono-cd14	NS	Not_signif
foo2020	expression_subtype_Mono-cd14_NS	ENSG00000188906	928	1.42875e-08	0.81446	1.84321e-09	0.104992	0.0805485	0.18554	0.767189	1e-05	LRRK2	expression	subtype	Mono-cd14	NS	Not_signif
foo2020	expression_subtype_Mono-cd14-infected_IAV	ENSG00000145335	358	7.96578e-11	0.876035	2.39549e-12	0.0262467	0.0977184	0.123965	3.72308	1e-05	SNCA	expression	subtype	Mono-cd14-infected	IAV	Not_signif
foo2020	expression_subtype_Mono-cd14-infected_IAV	ENSG00000188906	928	1.33648e-08	0.761858	1.24967e-09	0.07107	0.167072	0.238142	2.35081	1e-05	LRRK2	expression	subtype	Mono-cd14-infected	IAV	Not_signif
foo2020	expression_subtype_Mono-cd16_COV	ENSG00000145335	358	8.00503e-11	0.880351	3.06479e-12	0.0336189	0.0860301	0.119649	2.55898	1e-05	SNCA	expression	subtype	Mono-cd16	COV	Not_signif
foo2020	expression_subtype_Mono-cd16_COV	ENSG00000188906	928	1.43262e-08	0.816662	1.3415e-09	0.0763651	0.106973	0.183338	1.40081	1e-05	LRRK2	expression	subtype	Mono-cd16	COV	Not_signif
foo2020	expression_subtype_Mono-cd16_IAV	ENSG00000145335	358	8.28576e-11	0.911225	2.3411e-12	0.0256831	0.0630922	0.0887753	2.45657	1e-05	SNCA	expression	subtype	Mono-cd16	IAV	Not_signif
foo2020	expression_subtype_Mono-cd16_IAV	ENSG00000188906	928	1.32345e-08	0.754432	1.10572e-09	0.0628486	0.182719	0.245568	2.90729	1e-05	LRRK2	expression	subtype	Mono-cd16	IAV	Not_signif
foo2020	expression_subtype_Mono-cd16_NS	ENSG00000145335	358	6.53687e-11	0.718891	7.4198e-12	0.0813993	0.19971	0.281109	2.45346	1e-05	SNCA	expression	subtype	Mono-cd16	NS	Not_signif
foo2020	expression_subtype_Mono-cd16_NS	ENSG00000188906	928	1.50167e-08	0.856026	1.21038e-09	0.0689225	0.0750516	0.143974	1.08893	1e-05	LRRK2	expression	subtype	Mono-cd16	NS	Not_signif
foo2020	expression_subtype_NK-CD56-bright_COV	ENSG00000145335	358	5.2248e-11	0.574597	3.27641e-11	0.360257	0.065146	0.425403	0.180832	1e-05	SNCA	expression	subtype	NK-CD56-bright	COV	Not_signif
foo2020	expression_subtype_NK-CD56-bright_COV	ENSG00000188906	928	1.52441e-08	0.868986	9.98482e-10	0.0568442	0.0741695	0.131014	1.30479	1e-05	LRRK2	expression	subtype	NK-CD56-bright	COV	Not_signif
foo2020	expression_subtype_NK-CD56-bright_IAV	ENSG00000145335	358	1.12177e-13	0.00123367	8.64417e-11	0.950593	0.0481738	0.998766	0.0506777	1e-05	SNCA	expression	subtype	NK-CD56-bright	IAV	Distinct
foo2020	expression_subtype_NK-CD56-bright_IAV	ENSG00000188906	928	1.45599e-08	0.829986	1.08844e-09	0.0619383	0.108075	0.170014	1.74489	1e-05	LRRK2	expression	subtype	NK-CD56-bright	IAV	Not_signif
foo2020	expression_subtype_NK-CD56-bright_NS	ENSG00000145335	358	8.1446e-11	0.895701	3.88796e-12	0.0426961	0.0616034	0.104299	1.44283	1e-05	SNCA	expression	subtype	NK-CD56-bright	NS	Not_signif
foo2020	expression_subtype_NK-CD56-dim_COV	ENSG00000145335	358	7.47613e-12	0.0822185	7.57837e-11	0.833345	0.0844364	0.917781	0.101322	1e-05	SNCA	expression	subtype	NK-CD56-dim	COV	Distinct
foo2020	expression_subtype_NK-CD56-dim_COV	ENSG00000188906	928	1.42024e-08	0.809606	1.04962e-09	0.0597026	0.130692	0.190394	2.18905	1e-05	LRRK2	expression	subtype	NK-CD56-dim	COV	Not_signif
foo2020	expression_subtype_NK-CD56-dim_IAV	ENSG00000145335	358	9.19955e-16	1.01172e-05	8.66027e-11	0.952363	0.0476268	0.99999	0.0500091	1e-05	SNCA	expression	subtype	NK-CD56-dim	IAV	Distinct
foo2020	expression_subtype_NK-CD56-dim_IAV	ENSG00000188906	928	1.50554e-08	0.858231	1.05386e-09	0.0599931	0.0817763	0.141769	1.36309	1e-05	LRRK2	expression	subtype	NK-CD56-dim	IAV	Not_signif
foo2020	expression_subtype_NK-CD56-dim_NS	ENSG00000145335	358	3.26728e-11	0.359318	5.38668e-11	0.59235	0.0483316	0.640682	0.081593	1e-05	SNCA	expression	subtype	NK-CD56-dim	NS	Not_signif
foo2020	expression_subtype_NK-CD56-dim_NS	ENSG00000188906	928	1.39935e-08	0.797701	1.61724e-09	0.0920806	0.110219	0.202299	1.19698	1e-05	LRRK2	expression	subtype	NK-CD56-dim	NS	Not_signif
foo2020	expression_subtype_NK-innate-lymphoid_COV	ENSG00000145335	358	7.93004e-11	0.872104	2.6209e-12	0.0287242	0.099172	0.127896	3.45256	1e-05	SNCA	expression	subtype	NK-innate-lymphoid	COV	Not_signif
foo2020	expression_subtype_NK-innate-lymphoid_IAV	ENSG00000145335	358	7.06482e-11	0.776952	1.31041e-11	0.144033	0.0790153	0.223048	0.548593	1e-05	SNCA	expression	subtype	NK-innate-lymphoid	IAV	Not_signif
foo2020	expression_subtype_NK-innate-lymphoid_NS	ENSG00000145335	358	8.29424e-11	0.912157	2.07626e-12	0.0227686	0.065074	0.0878426	2.85806	1e-05	SNCA	expression	subtype	NK-innate-lymphoid	NS	Not_signif
foo2020	expression_subtype_NK-innate-lymphoid_NS	ENSG00000188906	928	1.48184e-08	0.844723	1.14557e-09	0.0652128	0.0900643	0.155277	1.38108	1e-05	LRRK2	expression	subtype	NK-innate-lymphoid	NS	Not_signif
foo2020	expression_subtype_NK-memory-like_COV	ENSG00000145335	358	8.22119e-11	0.904123	3.02185e-12	0.03317	0.062707	0.0958771	1.89047	1e-05	SNCA	expression	subtype	NK-memory-like	COV	Not_signif
foo2020	expression_subtype_NK-memory-like_COV	ENSG00000188906	928	1.51444e-08	0.863305	1.14318e-09	0.0650955	0.0716	0.136695	1.09992	1e-05	LRRK2	expression	subtype	NK-memory-like	COV	Not_signif
foo2020	expression_subtype_NK-memory-like_IAV	ENSG00000145335	358	8.07529e-11	0.888078	3.82113e-12	0.0419528	0.0699693	0.111922	1.66781	1e-05	SNCA	expression	subtype	NK-memory-like	IAV	Not_signif
foo2020	expression_subtype_NK-memory-like_IAV	ENSG00000188906	928	1.49045e-08	0.849629	1.23135e-09	0.070113	0.0802581	0.150371	1.1447	1e-05	LRRK2	expression	subtype	NK-memory-like	IAV	Not_signif
foo2020	expression_subtype_NK-memory-like_NS	ENSG00000145335	358	8.2244e-11	0.904476	2.80084e-12	0.0307374	0.0647867	0.0955241	2.10775	1e-05	SNCA	expression	subtype	NK-memory-like	NS	Not_signif
foo2020	expression_subtype_NK-memory-like_NS	ENSG00000188906	928	1.50598e-08	0.858481	1.11358e-09	0.0634015	0.078118	0.141519	1.23212	1e-05	LRRK2	expression	subtype	NK-memory-like	NS	Not_signif
foo2020	expression_subtype_Plasmablast_COV	ENSG00000188906	928	1.5095e-08	0.86049	1.1758e-09	0.0669538	0.0725559	0.13951	1.08367	1e-05	LRRK2	expression	subtype	Plasmablast	COV	Not_signif
foo2020	expression_subtype_Plasmablast_IAV	ENSG00000188906	928	1.46789e-08	0.836768	1.24238e-09	0.0707292	0.0925024	0.163232	1.30784	1e-05	LRRK2	expression	subtype	Plasmablast	IAV	Not_signif
foo2020	expression_subtype_Plasmablast_NS	ENSG00000145335	358	8.25453e-11	0.90779	2.35072e-12	0.0257855	0.0664247	0.0922102	2.57605	1e-05	SNCA	expression	subtype	Plasmablast	NS	Not_signif
foo2020	expression_subtype_Plasmablast_NS	ENSG00000188906	928	1.47802e-08	0.842543	1.3959e-09	0.0794949	0.0779622	0.157457	0.980719	1e-05	LRRK2	expression	subtype	Plasmablast	NS	Not_signif
foo2020	expression_subtype_T-CD4-effector_COV	ENSG00000145335	358	5.96749e-17	6.56273e-07	8.65026e-11	0.951262	0.0487377	0.999999	0.0512348	1e-05	SNCA	expression	subtype	T-CD4-effector	COV	Distinct
foo2020	expression_subtype_T-CD4-effector_COV	ENSG00000188906	928	1.50769e-08	0.859457	1.03857e-09	0.059122	0.0814212	0.140543	1.37717	1e-05	LRRK2	expression	subtype	T-CD4-effector	COV	Not_signif
foo2020	expression_subtype_T-CD4-effector_IAV	ENSG00000145335	358	2.66933e-14	0.000293559	8.52931e-11	0.937947	0.0617596	0.999706	0.0658455	1e-05	SNCA	expression	subtype	T-CD4-effector	IAV	Distinct
foo2020	expression_subtype_T-CD4-effector_IAV	ENSG00000188906	928	1.50689e-08	0.859	1.23029e-09	0.0700618	0.0709385	0.141	1.01251	1e-05	LRRK2	expression	subtype	T-CD4-effector	IAV	Not_signif
foo2020	expression_subtype_T-CD4-effector_NS	ENSG00000145335	358	5.64022e-11	0.620282	2.90386e-11	0.31929	0.0604277	0.379718	0.189256	1e-05	SNCA	expression	subtype	T-CD4-effector	NS	Not_signif
foo2020	expression_subtype_T-CD4-effector_NS	ENSG00000188906	928	1.51146e-08	0.861608	1.19793e-09	0.0682174	0.0701741	0.138392	1.02868	1e-05	LRRK2	expression	subtype	T-CD4-effector	NS	Not_signif
foo2020	expression_subtype_T-CD4-naive_COV	ENSG00000145335	358	8.10538e-11	0.891387	4.04326e-12	0.0444015	0.064212	0.108613	1.44617	1e-05	SNCA	expression	subtype	T-CD4-naive	COV	Not_signif
foo2020	expression_subtype_T-CD4-naive_COV	ENSG00000188906	928	1.48616e-08	0.847182	1.24707e-09	0.0710071	0.0818113	0.152818	1.15216	1e-05	LRRK2	expression	subtype	T-CD4-naive	COV	Not_signif
foo2020	expression_subtype_T-CD4-naive_IAV	ENSG00000145335	358	7.41377e-11	0.815327	3.34767e-12	0.0366679	0.148005	0.184673	4.03636	1e-05	SNCA	expression	subtype	T-CD4-naive	IAV	Not_signif
foo2020	expression_subtype_T-CD4-naive_IAV	ENSG00000188906	928	1.46653e-08	0.835992	1.63222e-09	0.0929735	0.0710347	0.164008	0.764032	1e-05	LRRK2	expression	subtype	T-CD4-naive	IAV	Not_signif
foo2020	expression_subtype_T-CD4-naive_NS	ENSG00000145335	358	8.24371e-11	0.9066	2.65183e-12	0.0290992	0.0643007	0.0933999	2.20971	1e-05	SNCA	expression	subtype	T-CD4-naive	NS	Not_signif
foo2020	expression_subtype_T-CD4-naive_NS	ENSG00000188906	928	1.51816e-08	0.865423	1.11741e-09	0.0636268	0.0709501	0.134577	1.1151	1e-05	LRRK2	expression	subtype	T-CD4-naive	NS	Not_signif
foo2020	expression_subtype_T-CD8-central-effector-mem_COV	ENSG00000145335	358	8.26435e-11	0.90887	2.45693e-12	0.0269559	0.064174	0.0911299	2.38071	1e-05	SNCA	expression	subtype	T-CD8-central-effector-mem	COV	Not_signif
foo2020	expression_subtype_T-CD8-central-effector-mem_COV	ENSG00000188906	928	1.50369e-08	0.857179	1.17168e-09	0.0667152	0.0761054	0.142821	1.14075	1e-05	LRRK2	expression	subtype	T-CD8-central-effector-mem	COV	Not_signif
foo2020	expression_subtype_T-CD8-central-effector-mem_IAV	ENSG00000145335	358	8.05187e-11	0.885502	3.87678e-12	0.0425628	0.071935	0.114498	1.69009	1e-05	SNCA	expression	subtype	T-CD8-central-effector-mem	IAV	Not_signif
foo2020	expression_subtype_T-CD8-central-effector-mem_IAV	ENSG00000188906	928	1.45348e-08	0.828554	1.7222e-09	0.0981004	0.0733458	0.171446	0.747661	1e-05	LRRK2	expression	subtype	T-CD8-central-effector-mem	IAV	Not_signif
foo2020	expression_subtype_T-CD8-central-effector-mem_NS	ENSG00000145335	358	8.07668e-11	0.888231	4.28899e-12	0.0471034	0.064666	0.111769	1.37285	1e-05	SNCA	expression	subtype	T-CD8-central-effector-mem	NS	Not_signif
foo2020	expression_subtype_T-CD8-central-effector-mem_NS	ENSG00000188906	928	1.40052e-08	0.798367	1.30378e-09	0.0741941	0.127439	0.201633	1.71764	1e-05	LRRK2	expression	subtype	T-CD8-central-effector-mem	NS	Not_signif
foo2020	expression_subtype_T-CD8-effector-mem-reexpress-cd45RA_COV	ENSG00000145335	358	8.25959e-11	0.908346	2.87513e-12	0.0315591	0.0600952	0.0916543	1.90421	1e-05	SNCA	expression	subtype	T-CD8-effector-mem-reexpress-cd45RA	COV	Not_signif
foo2020	expression_subtype_T-CD8-effector-mem-reexpress-cd45RA_COV	ENSG00000188906	928	1.39382e-08	0.794545	1.31664e-09	0.0749241	0.130531	0.205455	1.74217	1e-05	LRRK2	expression	subtype	T-CD8-effector-mem-reexpress-cd45RA	COV	Not_signif
foo2020	expression_subtype_T-CD8-effector-mem-reexpress-cd45RA_IAV	ENSG00000145335	358	8.16266e-11	0.897687	2.51738e-12	0.0276101	0.0747033	0.102313	2.70565	1e-05	SNCA	expression	subtype	T-CD8-effector-mem-reexpress-cd45RA	IAV	Not_signif
foo2020	expression_subtype_T-CD8-effector-mem-reexpress-cd45RA_IAV	ENSG00000188906	928	1.49942e-08	0.854746	1.28773e-09	0.0733349	0.0719195	0.145254	0.980699	1e-05	LRRK2	expression	subtype	T-CD8-effector-mem-reexpress-cd45RA	IAV	Not_signif
foo2020	expression_subtype_T-CD8-effector-mem-reexpress-cd45RA_NS	ENSG00000145335	358	8.25037e-11	0.907333	2.27618e-12	0.0249645	0.067703	0.0926675	2.71197	1e-05	SNCA	expression	subtype	T-CD8-effector-mem-reexpress-cd45RA	NS	Not_signif
foo2020	expression_subtype_T-CD8-effector-mem-reexpress-cd45RA_NS	ENSG00000188906	928	1.44711e-08	0.824923	1.32826e-09	0.0756177	0.0994594	0.175077	1.31529	1e-05	LRRK2	expression	subtype	T-CD8-effector-mem-reexpress-cd45RA	NS	Not_signif
foo2020	expression_subtype_T-CD8-naive_COV	ENSG00000145335	358	7.69632e-11	0.8464	3.35442e-12	0.0367733	0.116826	0.1536	3.17693	1e-05	SNCA	expression	subtype	T-CD8-naive	COV	Not_signif
foo2020	expression_subtype_T-CD8-naive_COV	ENSG00000188906	928	1.47304e-08	0.839705	1.58584e-09	0.0903306	0.0699643	0.160295	0.774536	1e-05	LRRK2	expression	subtype	T-CD8-naive	COV	Not_signif
foo2020	expression_subtype_T-CD8-naive_IAV	ENSG00000145335	358	8.24226e-11	0.90644	2.89401e-12	0.031765	0.0617946	0.0935596	1.94536	1e-05	SNCA	expression	subtype	T-CD8-naive	IAV	Not_signif
foo2020	expression_subtype_T-CD8-naive_IAV	ENSG00000188906	928	1.49432e-08	0.851834	1.18252e-09	0.0673287	0.0808373	0.148166	1.20064	1e-05	LRRK2	expression	subtype	T-CD8-naive	IAV	Not_signif
foo2020	expression_subtype_T-CD8-naive_NS	ENSG00000145335	358	8.17484e-11	0.899026	2.31365e-12	0.0253687	0.0756056	0.100974	2.98027	1e-05	SNCA	expression	subtype	T-CD8-naive	NS	Not_signif
foo2020	expression_subtype_T-CD8-naive_NS	ENSG00000188906	928	1.26389e-08	0.720477	2.74344e-09	0.156266	0.123257	0.279523	0.788762	1e-05	LRRK2	expression	subtype	T-CD8-naive	NS	Not_signif
foo2020	expression_subtype_T-gammadelta_COV	ENSG00000145335	358	8.19838e-11	0.901614	3.56315e-12	0.0391264	0.0592594	0.0983858	1.51457	1e-05	SNCA	expression	subtype	T-gammadelta	COV	Not_signif
foo2020	expression_subtype_T-gammadelta_COV	ENSG00000188906	928	1.47789e-08	0.842471	9.4578e-10	0.0538104	0.103719	0.157529	1.92749	1e-05	LRRK2	expression	subtype	T-gammadelta	COV	Not_signif
foo2020	expression_subtype_T-gammadelta_IAV	ENSG00000145335	358	8.20709e-11	0.902572	2.62982e-12	0.0288528	0.0685751	0.0974279	2.37672	1e-05	SNCA	expression	subtype	T-gammadelta	IAV	Not_signif
foo2020	expression_subtype_T-gammadelta_IAV	ENSG00000188906	928	1.48012e-08	0.843743	1.13374e-09	0.0645369	0.0917201	0.156257	1.42121	1e-05	LRRK2	expression	subtype	T-gammadelta	IAV	Not_signif
foo2020	expression_subtype_T-gammadelta_NS	ENSG00000145335	358	8.25134e-11	0.907439	2.61102e-12	0.0286507	0.0639105	0.0925612	2.23068	1e-05	SNCA	expression	subtype	T-gammadelta	NS	Not_signif
foo2020	expression_subtype_T-gammadelta_NS	ENSG00000188906	928	1.46627e-08	0.835843	1.25314e-09	0.0713422	0.0928145	0.164157	1.30098	1e-05	LRRK2	expression	subtype	T-gammadelta	NS	Not_signif
foo2020	expression_subtype_T-mucosal-assoc-invariant_COV	ENSG00000145335	358	8.2225e-11	0.904267	2.32138e-12	0.0254591	0.0702736	0.0957326	2.76026	1e-05	SNCA	expression	subtype	T-mucosal-assoc-invariant	COV	Not_signif
foo2020	expression_subtype_T-mucosal-assoc-invariant_COV	ENSG00000188906	928	1.50128e-08	0.855805	1.1224e-09	0.0639021	0.0802926	0.144195	1.25649	1e-05	LRRK2	expression	subtype	T-mucosal-assoc-invariant	COV	Not_signif
foo2020	expression_subtype_T-mucosal-assoc-invariant_IAV	ENSG00000145335	358	8.22939e-11	0.905025	2.46848e-12	0.0270791	0.0678954	0.0949746	2.5073	1e-05	SNCA	expression	subtype	T-mucosal-assoc-invariant	IAV	Not_signif
foo2020	expression_subtype_T-mucosal-assoc-invariant_IAV	ENSG00000188906	928	1.48985e-08	0.849287	1.23149e-09	0.0701206	0.0805923	0.150713	1.14934	1e-05	LRRK2	expression	subtype	T-mucosal-assoc-invariant	IAV	Not_signif
foo2020	expression_subtype_T-mucosal-assoc-invariant_NS	ENSG00000145335	358	8.18781e-11	0.900452	2.7931e-12	0.0306481	0.0688995	0.0995476	2.24808	1e-05	SNCA	expression	subtype	T-mucosal-assoc-invariant	NS	Not_signif
foo2020	expression_subtype_T-mucosal-assoc-invariant_NS	ENSG00000188906	928	1.49423e-08	0.851787	1.00434e-09	0.0571613	0.0910521	0.148213	1.5929	1e-05	LRRK2	expression	subtype	T-mucosal-assoc-invariant	NS	Not_signif
foo2020	expression_subtype_T-reg_COV	ENSG00000145335	358	8.13603e-11	0.894757	3.88287e-12	0.0426392	0.0626036	0.105243	1.46822	1e-05	SNCA	expression	subtype	T-reg	COV	Not_signif
foo2020	expression_subtype_T-reg_COV	ENSG00000188906	928	1.44853e-08	0.825732	1.8675e-09	0.106388	0.0678799	0.174268	0.638038	1e-05	LRRK2	expression	subtype	T-reg	COV	Not_signif
foo2020	expression_subtype_T-reg_IAV	ENSG00000145335	358	8.00402e-11	0.88024	2.31664e-12	0.0253829	0.0943768	0.11976	3.71813	1e-05	SNCA	expression	subtype	T-reg	IAV	Not_signif
foo2020	expression_subtype_T-reg_IAV	ENSG00000188906	928	1.49509e-08	0.852274	1.30904e-09	0.0745488	0.0731773	0.147726	0.981603	1e-05	LRRK2	expression	subtype	T-reg	IAV	Not_signif
foo2020	expression_subtype_T-reg_NS	ENSG00000145335	358	8.01829e-11	0.881809	3.49393e-12	0.0383446	0.0798466	0.118191	2.08235	1e-05	SNCA	expression	subtype	T-reg	NS	Not_signif
foo2020	expression_subtype_T-reg_NS	ENSG00000188906	928	1.43123e-08	0.815871	1.42563e-09	0.0811651	0.102964	0.184129	1.26857	1e-05	LRRK2	expression	subtype	T-reg	NS	Not_signif

## Sheet: Supp Table 6
Supplementary table 6: Colocalisation results of genes causally implicated in PD in East Asian PD GWAS with East Asian eQTL
GWAS_1	dataset	gene_2	nsnps	PP.H0.abf	PP.H1.abf	PP.H2.abf	PP.H3.abf	PP.H4.abf	sum_PPH3_PPH4	ratio_PPH4_PPH3	p12	gene_name	Significant
foo2020	CD16p_Mono	ENSG00000145335	3773	2.28873e-12	0.0187874	9.77494e-12	0.0793374	0.901875	0.981213	11.3676	1e-05	SNCA	Colocalised
foo2020	CD16p_Mono	ENSG00000188906	4747	1.54988e-41	3.61922e-32	4.28237e-10	1	1.67478e-11	1	1.67478e-11	1e-05	LRRK2	Distinct
foo2020	CL_Mono	ENSG00000145335	3773	3.61244e-11	0.296533	1.89353e-11	0.154885	0.548582	0.703467	3.54185	1e-05	SNCA	Suggestive
foo2020	CL_Mono	ENSG00000188906	4747	3.50555e-34	8.186e-25	4.28237e-10	1	1.66841e-11	1	1.66841e-11	1e-05	LRRK2	Distinct
foo2020	CM_CD8	ENSG00000188906	4747	1.99574e-10	0.466035	2.07753e-10	0.485086	0.0488791	0.533965	0.100764	1e-05	LRRK2	Not_signif
foo2020	DN_B	ENSG00000145335	3773	8.09772e-11	0.664715	3.72784e-11	0.305977	0.0293078	0.335285	0.0957842	1e-05	SNCA	Not_signif
foo2020	DN_B	ENSG00000188906	4747	9.11598e-17	2.12872e-07	4.28237e-10	1	4.34052e-08	1	4.34052e-08	1e-05	LRRK2	Distinct
foo2020	EM_CD8	ENSG00000188906	4747	1.36682e-10	0.319175	2.7819e-10	0.649586	0.0312393	0.680825	0.0480911	1e-05	LRRK2	Not_signif
foo2020	Fr_I_nTreg	ENSG00000145335	3773	5.21006e-11	0.427677	6.6412e-11	0.545127	0.0271962	0.572323	0.0498896	1e-05	SNCA	Not_signif
foo2020	Fr_I_nTreg	ENSG00000188906	4747	2.90626e-10	0.678656	1.1047e-10	0.257902	0.0634423	0.321344	0.245994	1e-05	LRRK2	Not_signif
foo2020	Fr_II_eTreg	ENSG00000145335	3773	8.47492e-11	0.695678	3.24753e-11	0.266541	0.0377808	0.304322	0.141745	1e-05	SNCA	Not_signif
foo2020	Fr_II_eTreg	ENSG00000188906	4747	2.80438e-10	0.654865	1.23979e-10	0.289454	0.0556817	0.345135	0.192368	1e-05	LRRK2	Not_signif
foo2020	Fr_III_T	ENSG00000145335	3773	7.77864e-11	0.638523	3.89584e-11	0.319755	0.0417224	0.361477	0.130483	1e-05	SNCA	Not_signif
foo2020	Int_Mono	ENSG00000145335	3773	6.11916e-11	0.502302	3.01812e-11	0.247497	0.250201	0.497698	1.01092	1e-05	SNCA	Not_signif
foo2020	Int_Mono	ENSG00000188906	4747	2.78564e-24	6.50489e-15	4.28237e-10	1	1.77638e-11	1	1.77638e-11	1e-05	LRRK2	Distinct
foo2020	LDG	ENSG00000145335	3773	8.80895e-11	0.723098	2.71854e-11	0.223102	0.0538002	0.276902	0.241146	1e-05	SNCA	Not_signif
foo2020	LDG	ENSG00000188906	4747	1.2448e-19	2.90679e-10	4.28237e-10	1	1.23954e-10	1	1.23954e-10	1e-05	LRRK2	Distinct
foo2020	mDC	ENSG00000145335	3773	1.74677e-14	0.000143386	1.94441e-11	0.158769	0.841088	0.999857	5.29757	1e-05	SNCA	Colocalised
foo2020	mDC	ENSG00000188906	4747	6.00418e-19	1.40207e-09	4.28237e-10	1	2.60378e-10	1	2.60378e-10	1e-05	LRRK2	Distinct
foo2020	Mem_CD4	ENSG00000145335	3773	6.97485e-11	0.572543	4.87653e-11	0.400271	0.0271863	0.427457	0.0679196	1e-05	SNCA	Not_signif
foo2020	Mem_CD8	ENSG00000188906	4747	1.92008e-10	0.448369	2.17754e-10	0.508446	0.0431852	0.551631	0.0849356	1e-05	LRRK2	Not_signif
foo2020	Naive_B	ENSG00000145335	3773	1.02251e-17	8.39346e-08	1.21789e-10	0.999727	0.000273021	1	0.000273096	1e-05	SNCA	Distinct
foo2020	Naive_B	ENSG00000188906	4747	9.7495e-12	0.0227666	4.15993e-10	0.971403	0.00583064	0.977233	0.00600229	1e-05	LRRK2	Distinct
foo2020	NC_Mono	ENSG00000145335	3773	3.20402e-11	0.263007	1.68615e-11	0.137811	0.599181	0.736993	4.34784	1e-05	SNCA	Suggestive
foo2020	NC_Mono	ENSG00000188906	4747	3.1882e-27	7.44494e-18	4.28237e-10	1	2.79977e-11	1	2.79977e-11	1e-05	LRRK2	Distinct
foo2020	Neu	ENSG00000188906	4747	3.7905e-47	8.85141e-38	4.28237e-10	1	4.03505e-11	1	4.03505e-11	1e-05	LRRK2	Distinct
foo2020	NK	ENSG00000145335	3773	2.54677e-11	0.209056	9.38214e-11	0.770128	0.0208161	0.790944	0.0270293	1e-05	SNCA	Distinct
foo2020	pDC	ENSG00000145335	3773	1.94862e-15	1.59956e-05	1.21531e-10	0.997604	0.00238021	0.999984	0.00238593	1e-05	SNCA	Distinct
foo2020	pDC	ENSG00000188906	4747	2.42779e-13	0.000566926	4.27844e-10	0.999082	0.000351182	0.999433	0.000351505	1e-05	LRRK2	Distinct
foo2020	Plasmablast	ENSG00000188906	4747	2.42899e-10	0.567207	1.65262e-10	0.385864	0.0469288	0.432793	0.12162	1e-05	LRRK2	Not_signif
foo2020	SM_B	ENSG00000188906	4747	4.59171e-12	0.0107223	4.22973e-10	0.987706	0.00157121	0.989278	0.00159077	1e-05	LRRK2	Distinct
foo2020	Tfh	ENSG00000145335	3773	4.00206e-11	0.328516	7.56541e-11	0.620969	0.0505158	0.671484	0.08135	1e-05	SNCA	Not_signif
foo2020	Th1	ENSG00000145335	3773	2.19934e-12	0.0180537	1.1554e-10	0.948395	0.0335512	0.981946	0.0353768	1e-05	SNCA	Distinct
foo2020	Th17	ENSG00000145335	3773	1.44344e-11	0.118487	4.17295e-11	0.342005	0.539508	0.881513	1.57749	1e-05	SNCA	Not_signif
foo2020	Th17	ENSG00000188906	4747	3.06054e-10	0.714684	9.78597e-11	0.228461	0.0568554	0.285316	0.248863	1e-05	LRRK2	Not_signif
foo2020	Th2	ENSG00000145335	3773	3.21964e-11	0.26429	3.87825e-11	0.317935	0.417775	0.73571	1.31403	1e-05	SNCA	Not_signif
foo2020	USM_B	ENSG00000188906	4747	1.32804e-17	3.10117e-08	4.28237e-10	1	1.10726e-08	1	1.10726e-08	1e-05	LRRK2	Distinct

## Sheet: Supp Table 7
Supplementary table 7: Colocalisation results of genes causally implicated in PD in African PD GWAS with Multi-ancestry eQTL
GWAS_1	dataset	gene_2	nsnps	PP.H0.abf	PP.H1.abf	PP.H2.abf	PP.H3.abf	PP.H4.abf	sum_PPH3_PPH4	ratio_PPH4_PPH3	p12	gene_name	Eqtl_type	Cell_resolution	Cell_name	Treatment	Significant
rizig2023	expression_celltype_B-cell_COV	ENSG00000177628	250	1.48035e-05	0.899262	4.17683e-07	0.0252974	0.0754255	0.100723	2.98155	1e-05	GBA	expression	celltype	B-cell	COV	Not_signif
rizig2023	expression_celltype_B-cell_IAV	ENSG00000177628	250	1.49061e-05	0.905494	2.79113e-07	0.0168775	0.0776136	0.0944912	4.59863	1e-05	GBA	expression	celltype	B-cell	IAV	Not_signif
rizig2023	expression_celltype_B-cell_NS	ENSG00000177628	250	1.46663e-05	0.890926	3.11069e-07	0.0188061	0.0902525	0.109059	4.7991	1e-05	GBA	expression	celltype	B-cell	NS	Not_signif
rizig2023	expression_celltype_Monocyte_COV	ENSG00000177628	250	1.3186e-05	0.801004	2.75715e-07	0.0165664	0.182416	0.198982	11.0112	1e-05	GBA	expression	celltype	Monocyte	COV	Not_signif
rizig2023	expression_celltype_Monocyte_IAV	ENSG00000177628	250	1.49513e-05	0.908244	2.96432e-07	0.0179334	0.0738074	0.0917408	4.11563	1e-05	GBA	expression	celltype	Monocyte	IAV	Not_signif
rizig2023	expression_celltype_Monocyte_NS	ENSG00000177628	250	6.22788e-06	0.378323	3.49308e-07	0.0206182	0.601052	0.62167	29.1515	1e-05	GBA	expression	celltype	Monocyte	NS	Suggestive
rizig2023	expression_celltype_NK_COV	ENSG00000177628	250	1.49524e-05	0.908309	3.48709e-07	0.0211124	0.0705638	0.0916762	3.3423	1e-05	GBA	expression	celltype	NK	COV	Not_signif
rizig2023	expression_celltype_NK_IAV	ENSG00000177628	250	1.49796e-05	0.90996	3.04505e-07	0.0184261	0.0715987	0.0900248	3.88573	1e-05	GBA	expression	celltype	NK	IAV	Not_signif
rizig2023	expression_celltype_NK_NS	ENSG00000177628	250	1.49831e-05	0.910173	2.81222e-07	0.0170105	0.0728008	0.0898113	4.27977	1e-05	GBA	expression	celltype	NK	NS	Not_signif
rizig2023	expression_celltype_T-CD4_COV	ENSG00000177628	250	1.41604e-05	0.860197	3.61438e-07	0.0218382	0.11795	0.139788	5.40109	1e-05	GBA	expression	celltype	T-CD4	COV	Not_signif
rizig2023	expression_celltype_T-CD4_IAV	ENSG00000177628	250	1.50006e-05	0.911238	2.72233e-07	0.016465	0.0722818	0.0887468	4.39003	1e-05	GBA	expression	celltype	T-CD4	IAV	Not_signif
rizig2023	expression_celltype_T-CD4_NS	ENSG00000177628	250	1.49291e-05	0.906892	2.84966e-07	0.0172349	0.0758584	0.0930933	4.40144	1e-05	GBA	expression	celltype	T-CD4	NS	Not_signif
rizig2023	expression_celltype_T-CD8_COV	ENSG00000177628	250	1.47317e-05	0.894903	4.80542e-07	0.0291153	0.075966	0.105081	2.60914	1e-05	GBA	expression	celltype	T-CD8	COV	Not_signif
rizig2023	expression_celltype_T-CD8_IAV	ENSG00000177628	250	1.46048e-05	0.887191	5.27659e-07	0.0319727	0.0808216	0.112794	2.52783	1e-05	GBA	expression	celltype	T-CD8	IAV	Not_signif
rizig2023	expression_celltype_T-CD8_NS	ENSG00000177628	250	1.48776e-05	0.903764	2.75042e-07	0.0166283	0.0795929	0.0962212	4.78659	1e-05	GBA	expression	celltype	T-CD8	NS	Not_signif
rizig2023	expression_subtype_B-memory-k_COV	ENSG00000177628	250	1.45401e-05	0.883261	3.62094e-07	0.0219012	0.0948225	0.116724	4.32956	1e-05	GBA	expression	subtype	B-memory-k	COV	Not_signif
rizig2023	expression_subtype_B-memory-k_IAV	ENSG00000177628	250	1.49738e-05	0.909607	3.18511e-07	0.0192774	0.0710999	0.0903773	3.68825	1e-05	GBA	expression	subtype	B-memory-k	IAV	Not_signif
rizig2023	expression_subtype_B-memory-k_NS	ENSG00000177628	250	1.46523e-05	0.890078	2.98249e-07	0.0180258	0.0918812	0.109907	5.09721	1e-05	GBA	expression	subtype	B-memory-k	NS	Not_signif
rizig2023	expression_subtype_B-memory-l_COV	ENSG00000177628	250	1.4842e-05	0.9016	3.12519e-07	0.018905	0.0794804	0.0983853	4.2042	1e-05	GBA	expression	subtype	B-memory-l	COV	Not_signif
rizig2023	expression_subtype_B-memory-l_IAV	ENSG00000177628	250	1.49139e-05	0.905968	3.2715e-07	0.019799	0.0742179	0.094017	3.74856	1e-05	GBA	expression	subtype	B-memory-l	IAV	Not_signif
rizig2023	expression_subtype_B-memory-l_NS	ENSG00000177628	250	1.49581e-05	0.908657	2.8959e-07	0.0175178	0.0738094	0.0913273	4.21339	1e-05	GBA	expression	subtype	B-memory-l	NS	Not_signif
rizig2023	expression_subtype_B-naive-k_COV	ENSG00000177628	250	1.47287e-05	0.894719	3.57135e-07	0.0216111	0.0836546	0.105266	3.87092	1e-05	GBA	expression	subtype	B-naive-k	COV	Not_signif
rizig2023	expression_subtype_B-naive-k_IAV	ENSG00000177628	250	1.46911e-05	0.892434	3.97246e-07	0.0240479	0.0835027	0.107551	3.47235	1e-05	GBA	expression	subtype	B-naive-k	IAV	Not_signif
rizig2023	expression_subtype_B-naive-k_NS	ENSG00000177628	250	1.49575e-05	0.908618	3.17975e-07	0.0192438	0.0721232	0.0913669	3.74787	1e-05	GBA	expression	subtype	B-naive-k	NS	Not_signif
rizig2023	expression_subtype_B-naive-l_COV	ENSG00000177628	250	1.46003e-05	0.886919	3.04018e-07	0.0183734	0.0946924	0.113066	5.15379	1e-05	GBA	expression	subtype	B-naive-l	COV	Not_signif
rizig2023	expression_subtype_B-naive-l_IAV	ENSG00000177628	250	1.49401e-05	0.90756	3.2379e-07	0.0195963	0.0728286	0.0924249	3.71644	1e-05	GBA	expression	subtype	B-naive-l	IAV	Not_signif
rizig2023	expression_subtype_B-naive-l_NS	ENSG00000177628	250	1.42733e-05	0.867056	2.85599e-07	0.0172335	0.115696	0.13293	6.71347	1e-05	GBA	expression	subtype	B-naive-l	NS	Not_signif
rizig2023	expression_subtype_Dendritic-classic_COV	ENSG00000177628	250	1.4791e-05	0.898501	3.55573e-07	0.0215199	0.079964	0.101484	3.71581	1e-05	GBA	expression	subtype	Dendritic-classic	COV	Not_signif
rizig2023	expression_subtype_Dendritic-classic_IAV	ENSG00000177628	250	1.47887e-05	0.898366	2.75212e-07	0.0166333	0.0849859	0.101619	5.1094	1e-05	GBA	expression	subtype	Dendritic-classic	IAV	Not_signif
rizig2023	expression_subtype_Dendritic-classic_NS	ENSG00000177628	250	1.48958e-05	0.904868	3.19196e-07	0.0193143	0.0758029	0.0951172	3.92471	1e-05	GBA	expression	subtype	Dendritic-classic	NS	Not_signif
rizig2023	expression_subtype_Dendritic-plasmacytoid_COV	ENSG00000177628	250	1.4506e-05	0.881193	2.74245e-07	0.0165572	0.102234	0.118792	6.17461	1e-05	GBA	expression	subtype	Dendritic-plasmacytoid	COV	Not_signif
rizig2023	expression_subtype_Dendritic-plasmacytoid_IAV	ENSG00000177628	250	1.44518e-05	0.877896	3.14686e-07	0.019013	0.103076	0.122089	5.42136	1e-05	GBA	expression	subtype	Dendritic-plasmacytoid	IAV	Not_signif
rizig2023	expression_subtype_Dendritic-plasmacytoid_NS	ENSG00000177628	250	1.48832e-05	0.904104	3.57144e-07	0.0216211	0.0742595	0.0958805	3.43459	1e-05	GBA	expression	subtype	Dendritic-plasmacytoid	NS	Not_signif
rizig2023	expression_subtype_Mono-cd14_COV	ENSG00000177628	250	1.31057e-05	0.79613	3.40734e-07	0.0205151	0.183342	0.203857	8.93691	1e-05	GBA	expression	subtype	Mono-cd14	COV	Not_signif
rizig2023	expression_subtype_Mono-cd14_IAV	ENSG00000177628	250	1.34029e-05	0.814179	4.51748e-07	0.0272837	0.158524	0.185808	5.81021	1e-05	GBA	expression	subtype	Mono-cd14	IAV	Not_signif
rizig2023	expression_subtype_Mono-cd14_NS	ENSG00000177628	250	4.51254e-06	0.274122	3.04167e-07	0.017769	0.708105	0.725874	39.8505	1e-05	GBA	expression	subtype	Mono-cd14	NS	Suggestive
rizig2023	expression_subtype_Mono-cd14-infected_IAV	ENSG00000177628	250	1.47697e-05	0.897208	2.99088e-07	0.0180839	0.084693	0.102777	4.68333	1e-05	GBA	expression	subtype	Mono-cd14-infected	IAV	Not_signif
rizig2023	expression_subtype_Mono-cd16_COV	ENSG00000177628	250	1.44339e-05	0.876808	2.73383e-07	0.0165004	0.106676	0.123177	6.46508	1e-05	GBA	expression	subtype	Mono-cd16	COV	Not_signif
rizig2023	expression_subtype_Mono-cd16_IAV	ENSG00000177628	250	1.48797e-05	0.903889	4.11804e-07	0.0249446	0.0711509	0.0960954	2.85236	1e-05	GBA	expression	subtype	Mono-cd16	IAV	Not_signif
rizig2023	expression_subtype_Mono-cd16_NS	ENSG00000177628	250	1.41576e-05	0.860024	5.44794e-07	0.0329874	0.106974	0.139961	3.24287	1e-05	GBA	expression	subtype	Mono-cd16	NS	Not_signif
rizig2023	expression_subtype_NK-CD56-bright_COV	ENSG00000177628	250	1.49496e-05	0.908139	2.78641e-07	0.0168515	0.0749942	0.0918457	4.45029	1e-05	GBA	expression	subtype	NK-CD56-bright	COV	Not_signif
rizig2023	expression_subtype_NK-CD56-bright_IAV	ENSG00000177628	250	1.49212e-05	0.906412	3.17473e-07	0.0192111	0.0743613	0.0935723	3.87075	1e-05	GBA	expression	subtype	NK-CD56-bright	IAV	Not_signif
rizig2023	expression_subtype_NK-CD56-bright_NS	ENSG00000177628	250	1.50051e-05	0.91151	2.77212e-07	0.016768	0.0717071	0.0884751	4.27642	1e-05	GBA	expression	subtype	NK-CD56-bright	NS	Not_signif
rizig2023	expression_subtype_NK-CD56-dim_COV	ENSG00000177628	250	1.49528e-05	0.908333	2.97482e-07	0.0179974	0.0736541	0.0916515	4.09248	1e-05	GBA	expression	subtype	NK-CD56-dim	COV	Not_signif
rizig2023	expression_subtype_NK-CD56-dim_IAV	ENSG00000177628	250	1.4538e-05	0.883134	4.05755e-07	0.024556	0.0922955	0.116851	3.75858	1e-05	GBA	expression	subtype	NK-CD56-dim	IAV	Not_signif
rizig2023	expression_subtype_NK-CD56-dim_NS	ENSG00000177628	250	1.49195e-05	0.906311	3.10098e-07	0.0187625	0.0749108	0.0936733	3.99257	1e-05	GBA	expression	subtype	NK-CD56-dim	NS	Not_signif
rizig2023	expression_subtype_NK-innate-lymphoid_COV	ENSG00000177628	250	1.41969e-05	0.862411	3.9601e-07	0.0239427	0.113632	0.137574	4.74599	1e-05	GBA	expression	subtype	NK-innate-lymphoid	COV	Not_signif
rizig2023	expression_subtype_NK-innate-lymphoid_NS	ENSG00000177628	250	1.48759e-05	0.903658	3.61973e-07	0.0219142	0.0744121	0.0963263	3.3956	1e-05	GBA	expression	subtype	NK-innate-lymphoid	NS	Not_signif
rizig2023	expression_subtype_NK-memory-like_COV	ENSG00000177628	250	1.47898e-05	0.898432	3.6202e-07	0.0219118	0.0796415	0.101553	3.63463	1e-05	GBA	expression	subtype	NK-memory-like	COV	Not_signif
rizig2023	expression_subtype_NK-memory-like_IAV	ENSG00000177628	250	1.5002e-05	0.911321	2.7672e-07	0.0167379	0.0719262	0.0886641	4.29721	1e-05	GBA	expression	subtype	NK-memory-like	IAV	Not_signif
rizig2023	expression_subtype_NK-memory-like_NS	ENSG00000177628	250	1.4743e-05	0.895585	3.30347e-07	0.019983	0.0844164	0.104399	4.2244	1e-05	GBA	expression	subtype	NK-memory-like	NS	Not_signif
rizig2023	expression_subtype_Plasmablast_COV	ENSG00000177628	250	1.47396e-05	0.895381	4.681e-07	0.0283592	0.0762443	0.104604	2.68852	1e-05	GBA	expression	subtype	Plasmablast	COV	Not_signif
rizig2023	expression_subtype_Plasmablast_IAV	ENSG00000177628	250	1.47862e-05	0.898215	3.27326e-07	0.019802	0.0819682	0.10177	4.13939	1e-05	GBA	expression	subtype	Plasmablast	IAV	Not_signif
rizig2023	expression_subtype_Plasmablast_NS	ENSG00000177628	250	1.5031e-05	0.913084	2.77797e-07	0.0168052	0.0700957	0.0869008	4.17108	1e-05	GBA	expression	subtype	Plasmablast	NS	Not_signif
rizig2023	expression_subtype_T-CD4-effector_COV	ENSG00000177628	250	1.46168e-05	0.887919	2.98399e-07	0.0180327	0.0940335	0.112066	5.21462	1e-05	GBA	expression	subtype	T-CD4-effector	COV	Not_signif
rizig2023	expression_subtype_T-CD4-effector_IAV	ENSG00000177628	250	1.49238e-05	0.906568	2.9012e-07	0.0175479	0.0758685	0.0934165	4.3235	1e-05	GBA	expression	subtype	T-CD4-effector	IAV	Not_signif
rizig2023	expression_subtype_T-CD4-effector_NS	ENSG00000177628	250	1.49275e-05	0.906795	2.93383e-07	0.0177466	0.0754433	0.0931899	4.25114	1e-05	GBA	expression	subtype	T-CD4-effector	NS	Not_signif
rizig2023	expression_subtype_T-CD4-naive_COV	ENSG00000177628	250	1.48706e-05	0.903338	3.61653e-07	0.0218944	0.0747522	0.0966466	3.41421	1e-05	GBA	expression	subtype	T-CD4-naive	COV	Not_signif
rizig2023	expression_subtype_T-CD4-naive_IAV	ENSG00000177628	250	1.46065e-05	0.887294	2.74265e-07	0.0165646	0.0961267	0.112691	5.80315	1e-05	GBA	expression	subtype	T-CD4-naive	IAV	Not_signif
rizig2023	expression_subtype_T-CD4-naive_NS	ENSG00000177628	250	1.46627e-05	0.890708	3.29228e-07	0.0199101	0.0893671	0.109277	4.48852	1e-05	GBA	expression	subtype	T-CD4-naive	NS	Not_signif
rizig2023	expression_subtype_T-CD8-central-effector-mem_COV	ENSG00000177628	250	1.46124e-05	0.887653	3.39888e-07	0.0205553	0.0917763	0.112332	4.46485	1e-05	GBA	expression	subtype	T-CD8-central-effector-mem	COV	Not_signif
rizig2023	expression_subtype_T-CD8-central-effector-mem_IAV	ENSG00000177628	250	1.49715e-05	0.90947	3.12561e-07	0.0189154	0.0715995	0.0905149	3.78524	1e-05	GBA	expression	subtype	T-CD8-central-effector-mem	IAV	Not_signif
rizig2023	expression_subtype_T-CD8-central-effector-mem_NS	ENSG00000177628	250	1.49274e-05	0.906791	2.73403e-07	0.0165316	0.0766622	0.0931938	4.6373	1e-05	GBA	expression	subtype	T-CD8-central-effector-mem	NS	Not_signif
rizig2023	expression_subtype_T-CD8-effector-mem-reexpress-cd45RA_COV	ENSG00000177628	250	1.43474e-05	0.871559	6.33161e-07	0.0383724	0.0900539	0.128426	2.34684	1e-05	GBA	expression	subtype	T-CD8-effector-mem-reexpress-cd45RA	COV	Not_signif
rizig2023	expression_subtype_T-CD8-effector-mem-reexpress-cd45RA_IAV	ENSG00000177628	250	1.49861e-05	0.910355	3.13971e-07	0.0190021	0.0706272	0.0896293	3.71681	1e-05	GBA	expression	subtype	T-CD8-effector-mem-reexpress-cd45RA	IAV	Not_signif
rizig2023	expression_subtype_T-CD8-effector-mem-reexpress-cd45RA_NS	ENSG00000177628	250	1.47691e-05	0.897173	3.09352e-07	0.018708	0.0841041	0.102812	4.49563	1e-05	GBA	expression	subtype	T-CD8-effector-mem-reexpress-cd45RA	NS	Not_signif
rizig2023	expression_subtype_T-CD8-naive_COV	ENSG00000177628	250	1.4961e-05	0.908829	3.25453e-07	0.0196987	0.0714573	0.0911561	3.62751	1e-05	GBA	expression	subtype	T-CD8-naive	COV	Not_signif
rizig2023	expression_subtype_T-CD8-naive_IAV	ENSG00000177628	250	1.49031e-05	0.905315	3.01261e-07	0.0182242	0.0764455	0.0946697	4.19473	1e-05	GBA	expression	subtype	T-CD8-naive	IAV	Not_signif
rizig2023	expression_subtype_T-CD8-naive_NS	ENSG00000177628	250	1.46245e-05	0.888392	2.94394e-07	0.0177897	0.0938037	0.111593	5.27294	1e-05	GBA	expression	subtype	T-CD8-naive	NS	Not_signif
rizig2023	expression_subtype_T-gammadelta_COV	ENSG00000177628	250	1.36782e-05	0.830903	1.34774e-06	0.0817834	0.0872987	0.169082	1.06744	1e-05	GBA	expression	subtype	T-gammadelta	COV	Not_signif
rizig2023	expression_subtype_T-gammadelta_IAV	ENSG00000177628	250	1.47746e-05	0.897506	4.82728e-07	0.0292509	0.0732277	0.102479	2.50344	1e-05	GBA	expression	subtype	T-gammadelta	IAV	Not_signif
rizig2023	expression_subtype_T-gammadelta_NS	ENSG00000177628	250	1.46798e-05	0.891749	5.88852e-07	0.0356982	0.0725374	0.108236	2.03196	1e-05	GBA	expression	subtype	T-gammadelta	NS	Not_signif
rizig2023	expression_subtype_T-mucosal-assoc-invariant_COV	ENSG00000177628	250	1.46504e-05	0.889965	2.68671e-07	0.016227	0.0937931	0.11002	5.78005	1e-05	GBA	expression	subtype	T-mucosal-assoc-invariant	COV	Not_signif
rizig2023	expression_subtype_T-mucosal-assoc-invariant_IAV	ENSG00000177628	250	1.48517e-05	0.902189	3.57277e-07	0.0216272	0.0761682	0.0977954	3.52187	1e-05	GBA	expression	subtype	T-mucosal-assoc-invariant	IAV	Not_signif
rizig2023	expression_subtype_T-mucosal-assoc-invariant_NS	ENSG00000177628	250	1.4415e-05	0.875664	3.30785e-07	0.0199898	0.104331	0.124321	5.21925	1e-05	GBA	expression	subtype	T-mucosal-assoc-invariant	NS	Not_signif
rizig2023	expression_subtype_T-reg_COV	ENSG00000177628	250	1.4748e-05	0.895894	2.97777e-07	0.0180029	0.0860882	0.104091	4.78191	1e-05	GBA	expression	subtype	T-reg	COV	Not_signif
rizig2023	expression_subtype_T-reg_IAV	ENSG00000177628	250	1.46519e-05	0.890054	3.69539e-07	0.0223607	0.0875703	0.109931	3.91626	1e-05	GBA	expression	subtype	T-reg	IAV	Not_signif
rizig2023	expression_subtype_T-reg_NS	ENSG00000177628	250	1.50127e-05	0.911974	2.64953e-07	0.016023	0.0719878	0.0880108	4.49277	1e-05	GBA	expression	subtype	T-reg	NS	Not_signif

## Sheet: Supp Table 8
Supplementary table 8: Colocalisation results of genes causally implicated in PD in African PD GWAS with African eQTL
GWAS_1	dataset	gene_2	nsnps	PP.H0.abf	PP.H1.abf	PP.H2.abf	PP.H3.abf	PP.H4.abf	sum_PPH3_PPH4	ratio_PPH4_PPH3	p12	gene_name	significant
rizig2023	Nedelec_2016_macrophage_Listeria	ENSG00000177628	3879	3.81209e-06	0.653922	1.45379e-06	0.249285	0.0967887	0.346073	0.388266	1e-05	GBA	Not_signif
rizig2023	Nedelec_2016_macrophage_naive	ENSG00000177628	3869	3.78104e-06	0.648595	1.46851e-06	0.251808	0.0995924	0.3514	0.39551	1e-05	GBA	Not_signif
rizig2023	Nedelec_2016_macrophage_Salmonella	ENSG00000177628	3963	3.87349e-06	0.664454	1.56088e-06	0.267684	0.0678564	0.33554	0.253494	1e-05	GBA	Not_signif
rizig2023	Quach_2016_monocyte_IAV	ENSG00000177628	4045	3.03707e-06	0.520975	1.60147e-06	0.27451	0.204511	0.479021	0.745005	1e-05	GBA	Not_signif
rizig2023	Quach_2016_monocyte_LPS	ENSG00000177628	4016	3.79993e-06	0.651836	1.64087e-06	0.281406	0.0667527	0.348159	0.237211	1e-05	GBA	Not_signif
rizig2023	Quach_2016_monocyte_naive	ENSG00000177628	4045	3.76682e-06	0.646156	1.57409e-06	0.269934	0.0839048	0.353839	0.310835	1e-05	GBA	Not_signif
rizig2023	Quach_2016_monocyte_Pam3CSK4	ENSG00000177628	4008	3.74735e-06	0.642815	1.73475e-06	0.297517	0.0596623	0.357179	0.200534	1e-05	GBA	Not_signif
rizig2023	Quach_2016_monocyte_R848	ENSG00000177628	4025	3.95216e-06	0.677949	1.54642e-06	0.265215	0.0568306	0.322045	0.214282	1e-05	GBA	Not_signif
